# Supplementary material for: Interactive online application for the prediction, ranking and prioritisation of drug targets in Schistosoma haematobium
Source: Parasit Vectors. 2018 Nov 27;11:605. doi: 10.1186/s13071-018-3197-6 (PMC6257948; doi:10.1186/s13071-018-3197-6)
Supplement: Supplementary file 1 — Table S1. Predicted targets in Schistosoma haematobium that have compounds associated with them, their annotation and individual feature scores/weightings. Table S2. Predicted targets in Schistosoma haematobium without associated drugs, their annotation and individual feature scores/weightings. Table S3. ChEMBL compounds associated with the top five predicted drug targets in Schistosoma haematobium, their chemical properties and drug information. Table S4. DrugBank compounds associated with the top five predicted drug targets in Schistosoma haematobium, their chemical properties and drug information. (XLSX 234 kb) [file 13071_2018_3197_MOESM1_ESM.xlsx]

## Sheet: STable1
Supplementary Table 1. Predicted targets in Schistosoma haematobium that have compounds associated with them, their annotation and individual feature scores/weightings
Identifier	Score	Annotation	Gene name and species of closest Swiss-Prot homolog	Lethal phenotype in C. elegans?	Lethal phenotype in D. melanogaster?	KEGG chokepoint?	Unique InterPro identifier?	Ortholog in C. elegans?	Ortholog in D. melanogaster?	Ortholog in S. japonicum?	Ortholog in S. mansoni?	Ortholog in C. sinensis?	Ortholog in O. viverrini?	Ortholog in F. hepatica?	Ortholog in Swiss-Prot?	More than 5 associated compounds in ChEMBL?	More than 5 associated compounds in DrugBank?
MS3_07429	71	G protein-coupled receptor, rhodopsin-like	DOPR2_DROME Q24563	0	9	0	0	5	5	7	8	6	6	8	7	5	5
MS3_03067	66	Protein kinase domain	SAD1_CAEEL Q19469	0	9	0	0	5	5	7	8	6	6	8	7	5	0
MS3_07186	59	Protein kinase domain	SNRK_HUMAN Q9NRH2	0	9	0	0	5	5	7	8	6	6	8	0	5	0
MS3_09816	59	Major facilitator superfamily	MOT12_MOUSE Q8BGC3	0	9	0	0	5	5	7	8	6	6	8	0	5	0
MS3_02082	58	Peptidase C1A, papain C-terminal; TAP C-terminal (TAP-C) domain	CYSP_SCHMA P25792	0	9	0	0	5	0	7	8	6	6	0	7	5	5
MS3_06893	54	Protein kinase domain	CDK6_HUMAN Q00534	0	9	8	0	0	0	7	8	6	6	0	0	5	5
MS3_00342	49	G protein-coupled receptor, rhodopsin-like	5HT1R_DROME P20905	0	0	0	0	0	5	7	0	6	6	8	7	5	5
MS3_04109	49	Potassium channel domain	SUP9_CAEEL O17185	0	9	0	0	0	0	7	8	6	6	8	0	5	0
MS3_05152	49	Protein kinase domain	CDK14_PLEMO B0VXL7	0	9	8	0	0	0	7	8	6	6	0	0	5	0
MS3_01987	46	Protein kinase domain	DOA_DROME P49762	0	9	0	0	0	5	7	8	6	6	0	0	5	0
MS3_00867	42	Intermediate filament protein; Uracil-DNA glycosylase-like	UNG_HUMAN P13051	0	9	8	0	0	5	0	8	6	6	0	0	0	0
MS3_08899	40	PDZ domain; Guanylate kinase/L-type calcium channel beta subunit; Variant SH3 domain	MPP6_MOUSE Q9JLB0	0	9	0	0	5	0	7	8	6	0	0	0	5	0
MS3_01083	37	Potassium channel domain; Potassium channel, calcium-activated, SK	KCNN_DROME Q7KVW5	0	0	0	0	0	5	0	8	6	6	0	7	5	0
MS3_01755	36	Phosphoribosyltransferase domain; Orotidine 5'-phosphate decarboxylase domain	UMPS_PONAB Q5R514	0	0	8	7	0	0	7	8	0	6	0	0	0	0
MS3_02277	34	Peptidase M18; DNA binding HTH domain, Psq-type	DNPEP_PONAB Q5RBT2	0	0	0	7	0	0	7	8	6	6	0	0	0	0
MS3_03466	34	Protein kinase domain	DYR1B_MOUSE Q9Z188	0	9	0	0	0	0	0	8	6	6	0	0	5	0
MS3_08550	34	Cyclophilin-type peptidyl-prolyl cis-trans isomerase domain	PPIH_HUMAN O43447	0	0	8	0	0	0	7	8	0	6	0	0	5	0
MS3_02154	25	Sterile alpha motif domain; Zinc finger, C2HC-type; Mbt repeat	LMBL4_MOUSE B1B1A0	0	9	0	0	0	5	0	0	6	0	0	0	5	0
MS3_03712	25	Potassium channel tetramerisation-type BTB domain; Ion transport domain; Shal-type voltage-gated potassium channels, N-terminal	KCNAL_DROME P17971	0	0	0	0	0	0	0	8	6	6	0	0	0	5
MS3_00394	24	Amidase signature domain	FAAH1_CAEEL Q17449	0	0	8	0	0	0	0	0	6	0	0	0	5	5
MS3_00172	23	UmuC domain; Protein prenyltransferase, alpha subunit; DNA polymerase, Y-family, little finger domain; DNA polymerase type-Y, HhH motif	POLK_MOUSE Q9QUG2	0	9	0	7	0	0	7	0	0	0	0	0	0	0
MS3_03121	23	Protein kinase domain	YPC2_CAEEL Q11179	0	0	0	0	0	5	0	8	0	0	0	0	5	5
MS3_03586	23	Adenylyl cyclase class-3/4/guanylyl cyclase; K Homology domain, type 1; Dpy-30 motif; Heme-NO binding; Haem NO binding associated	GCY8E_DROME Q8INF0	0	0	0	0	5	0	0	8	0	0	0	0	5	5
MS3_03803	19	Reverse transcriptase domain; Protein kinase domain; Protein kinase, C-terminal	KPC1_APLCA Q16974	0	0	0	0	0	0	0	8	0	6	0	0	5	0
MS3_02003	13	Peptidase C2, calpain, catalytic domain; Peptidase C2, calpain, large subunit, domain III	CAN_SCHMA P27730	0	0	0	0	0	0	0	8	0	0	0	0	5	0

## Sheet: STable2
Supplementary Table 2. Predicted targets in Schistosoma haematobium without associated drugs, their annotation and individual feature scores/weightings
Identifier	Score	Annotation	Gene name and species of closest Swiss-Prot homolog	Lethal phenotype in C. elegans?	Lethal phenotype in D. melanogaster?	KEGG chokepoint?	Unique InterPro identifier?	Ortholog in C. elegans?	Ortholog in D. melanogaster?	Ortholog in S. japonicum?	Ortholog in S. mansoni?	Ortholog in C. sinensis?	Ortholog in O. viverrini?	Ortholog in F. hepatica?	Ortholog in Swiss-Prot?
MS3_05808	79	NADH-ubiquinone oxidoreductase, subunit 10	NDUBA_BOMMO Q1HPL8	9	9	8	7	5	5	7	8	6	0	8	7
MS3_01508	78		RL1_SOLUE Q01VA8	9	9	8	0	5	5	7	8	6	6	8	7
MS3_02704	78	NADH:ubiquinone oxidoreductase, ESSS subunit		9	9	8	7	5	5	7	8	6	6	8	0
MS3_10066	73	Transcription initiation factor IIF, alpha subunit	DHR12_BOVIN A6QP05	9	9	8	7	0	5	7	8	6	6	8	0
MS3_07928	71	Ribosomal protein L9, N-terminal	RM09_DROME Q9VF89	0	9	8	7	0	5	7	8	6	6	8	7
MS3_01638	70	Innexin	UNC9_CAEEL O01393	9	9	0	0	5	5	7	8	6	6	8	7
MS3_10401	70	Mitochondrial F1-F0 ATP synthase subunit F, predicted	ATPK_DROME Q9W141	9	9	0	0	5	5	7	8	6	6	8	7
MS3_10817	70	Mitochondrial F1-F0 ATP synthase subunit F, predicted	ATPK_DROME Q9W141	9	9	0	0	5	5	7	8	6	6	8	7
MS3_01406	68	Mitochondrial import receptor subunit Tom22	TOM22_CAEEL O17287	0	9	0	7	5	5	7	8	6	6	8	7
MS3_06180	68	Syndecan/Neurexin domain	SDC_DROME P49415	0	9	8	7	5	5	7	8	6	6	0	7
MS3_09364	68	XRN-Two Binding Domain, XTBD	PAXT1_CAEEL Q21738	9	0	0	7	5	5	7	8	6	6	8	7
MS3_10785	68	Acetyl-CoA hydrolase/transferase; Acetyl-CoA hydrolase/transferase C-terminal domain	CAT2_CLOK5 P38942	0	9	0	7	5	5	7	8	6	6	8	7
MS3_03917	64	Anti-proliferative protein	TOB1_HUMAN P50616	0	9	8	7	0	5	7	8	6	6	8	0
MS3_00005	63	Uncharacterised protein family, zinc metallopeptidase-like	YK66_SCHPO Q9US12	0	9	0	7	0	5	7	8	6	6	8	7
MS3_02999	63	SRCR domain; Zona pellucida domain	L3BPA_DANRE Q24JV9	0	9	0	7	0	5	7	8	6	6	8	7
MS3_04198	63	Pectinacetylesterase/NOTUM	NOTUM_SCHMD F8U830	0	9	0	7	0	5	7	8	6	6	8	7
MS3_08405	63	Pre-rRNA-processing protein TSR2		9	9	0	7	5	5	0	8	6	6	8	0
MS3_01592	62	SWIB/MDM2 domain	UAF30_SCHPO O74503	9	9	0	0	5	5	7	8	6	6	0	7
MS3_09841	62	Nucleolar, Nop52		9	9	0	7	5	5	7	8	6	6	0	0
MS3_10176	62		TNPO3_HUMAN Q9Y5L0	9	9	0	0	5	5	7	8	6	6	0	7
MS3_10388	62		RM54_HUMAN Q6P161	9	9	0	0	5	5	7	8	6	6	0	7
MS3_01856	61	Ets domain	ELF1_HUMAN P32519	0	9	0	0	5	5	7	8	6	6	8	7
MS3_02738	61	Leucine-rich repeat	IGS10_HUMAN Q6WRI0	0	9	0	0	5	5	7	8	6	6	8	7
MS3_03902	61	Innexin	UNC9_CAEEL O01393	0	9	0	0	5	5	7	8	6	6	8	7
MS3_04120	61	7TM GPCR, serpentine receptor class w (Srw)	SPR_DROME Q8SWR3	0	9	0	0	5	5	7	8	6	6	8	7
MS3_04337	61	Innexin	UNC9_CAEEL O01393	0	9	0	0	5	5	7	8	6	6	8	7
MS3_04430	61	Innexin	UNC9_CAEEL O01393	0	9	0	0	5	5	7	8	6	6	8	7
MS3_04742	61	7TM GPCR, serpentine receptor class w (Srw)	SPR_DROME Q8SWR3	0	9	0	0	5	5	7	8	6	6	8	7
MS3_04743	61	7TM GPCR, serpentine receptor class w (Srw)	SPR_DROME Q8SWR3	0	9	0	0	5	5	7	8	6	6	8	7
MS3_05050	61	Innexin	UNC7_CAEEL Q03412	0	9	0	0	5	5	7	8	6	6	8	7
MS3_05626	61	Innexin	UNC9_CAEEL O01393	0	9	0	0	5	5	7	8	6	6	8	7
MS3_06736	61		CAN_CAEEL P34308	0	9	0	0	5	5	7	8	6	6	8	7
MS3_07450	61	Innexin	UNC9_CAEEL O01393	0	9	0	0	5	5	7	8	6	6	8	7
MS3_11118	61		SPTCA_DROME P13395	0	9	0	0	5	5	7	8	6	6	8	7
MS3_02225	60	Snf7 family	CHMP7_DANRE Q6PBQ2	0	0	8	0	5	5	7	8	6	6	8	7
MS3_03143	60	Ribosomal protein L22/L17; DDE superfamily endonuclease domain; DNA binding HTH domain, Psq-type	RM22_DROPS Q29IK4	9	9	8	7	0	0	7	8	6	6	0	0
MS3_03822	60	Dynein light chain, type 1/2	SM21_SCHMA P32070	9	9	0	0	0	0	7	8	6	6	8	7
MS3_05606	60	Mediator complex, subunit Med14	MED14_HUMAN O60244	0	9	0	7	5	5	7	8	6	6	0	7
MS3_07790	60	Protein of unknown function DUF4807	YMH6_CAEEL P34473	9	0	0	7	5	5	7	8	6	6	0	7
MS3_11018	59	Acin1, RNSP1-SAP18 binding (RSB) motif		0	9	8	7	0	0	7	8	6	6	8	0
MS3_00643	58		YG2A_YEAST P53243	9	9	0	0	0	5	7	8	6	6	8	0
MS3_05088	58	TATA-box binding protein	TBPL1_DANRE Q5U385	9	9	0	0	0	5	7	8	6	6	8	0
MS3_04528	57		ROCK_CAEBR A8WVU9	9	9	0	0	0	5	7	0	6	6	8	7
MS3_05103	57	Mediator complex, subunit Med19, metazoa	MED19_AEDAE Q174D3	9	9	0	7	0	5	7	8	6	6	0	0
MS3_07305	57	Ribosomal protein S10 domain		9	9	0	0	5	5	7	8	0	6	8	0
MS3_10811	57	BIR repeat	IAP3_OSHVF Q6R7D0	0	9	8	0	0	5	7	8	6	6	8	0
MS3_11133	57	NADH dehydrogenase 1, beta subcomplex, subunit 6		0	9	8	7	0	5	0	8	6	6	8	0
MS3_00602	56		TM35A_DANRE Q58EL2	0	9	0	0	0	5	7	8	6	6	8	7
MS3_02781	56	Homeobox domain	HXB4A_TAKRU O13074	0	9	0	0	0	5	7	8	6	6	8	7
MS3_03422	56	Thrombospondin type-1 (TSP1) repeat	FAT_DROME P33450	0	9	0	0	0	5	7	8	6	6	8	7
MS3_04153	56	Domain of unknown function DUF3421	NATT3_THANI Q66S17	0	9	0	0	0	5	7	8	6	6	8	7
MS3_05190	56	SAPAP family	MARS_DROME Q7K3L1	0	9	0	0	0	5	7	8	6	6	8	7
MS3_05459	56		RM24_DROPS Q29MA5	0	9	8	0	0	5	7	8	6	6	0	7
MS3_05555	56	CAP domain	GPRL1_BOVIN Q32LB5	0	9	0	0	0	5	7	8	6	6	8	7
MS3_06603	56		IDE_DROME P22817	0	9	0	0	0	5	7	8	6	6	8	7
MS3_06926	56	Basic-leucine zipper domain	FOSL_DROSE B4HZE8	0	9	0	0	0	5	7	8	6	6	8	7
MS3_06991	56	XPG N-terminal	ASTE1_DANRE Q1LYL8	0	9	0	0	0	5	7	8	6	6	8	7
MS3_07574	56	Tetraspanin/Peripherin	IM23_SCHMA P19331	0	9	0	0	0	5	7	8	6	6	8	7
MS3_09645	56		KANL3_DANRE Q499B3	0	9	0	0	0	5	7	8	6	6	8	7
MS3_10043	56	EF-hand domain	SCP_PERVT P04572	0	9	0	0	0	5	7	8	6	6	8	7
MS3_10367	56		RM35_DROME Q8MS27	0	9	8	0	0	5	7	8	6	6	0	7
MS3_11239	56	Hyaluronan/mRNA-binding protein		0	9	0	7	0	5	7	8	6	6	8	0
MS3_01026	55	ATP synthase, F0 complex, subunit E, mitochondrial		0	0	8	7	0	5	7	8	6	6	8	0
MS3_09354	55		BARK_DROME M9NDE3	0	9	0	0	5	5	7	8	0	6	8	7
MS3_09401	55	IQ motif, EF-hand binding site	ASPM_SHEEP P62297	0	9	0	0	5	5	7	8	6	0	8	7
MS3_00189	54	Small GTPase superfamily	GEM_MOUSE P55041	0	9	0	0	5	5	7	8	6	6	8	0
MS3_00858	54	Protein quiver	QVR_DROPE B4GAN3	0	0	0	7	0	5	7	8	6	6	8	7
MS3_01383	54			0	9	0	0	5	5	7	8	6	6	8	0
MS3_01442	54	SET domain; Alpha-2-glucosyltransferase Alg10		0	9	0	7	5	5	0	8	6	6	8	0
MS3_02139	54	Otopetrin		0	9	0	0	5	5	7	8	6	6	8	0
MS3_02649	54	SH3 domain	RIMB1_MOUSE Q7TNF8	0	9	0	0	5	5	7	8	6	6	8	0
MS3_02724	54	Innexin	INX7_CAEEL Q21123	0	9	0	0	5	5	0	8	6	6	8	7
MS3_03870	54		LDB2_HUMAN O43679	0	9	0	0	5	5	7	8	6	6	8	0
MS3_05696	54		PRDM9_MOUSE Q96EQ9	0	9	0	0	5	5	7	8	6	6	8	0
MS3_07141	54	TLDc domain	TLDC2_HUMAN A0PJX2	0	9	0	0	5	5	7	8	6	6	8	0
MS3_07721	54	7TM GPCR, serpentine receptor class w (Srw)		0	9	0	0	5	5	7	8	6	6	8	0
MS3_07966	54	Tetraspanin/Peripherin		0	9	0	0	5	5	7	8	6	6	8	0
MS3_10046	54	Cation efflux protein, cytoplasmic domain	MTP5_ORYSJ Q5NA18	0	0	0	7	5	0	7	8	6	6	8	7
MS3_11068	54			0	9	0	0	5	5	7	8	6	6	8	0
MS3_01308	53		UNC51_CAEEL Q23023	0	9	0	0	5	5	7	8	6	6	0	7
MS3_01489	53		NRG_DROME P20241	0	9	0	0	5	5	7	0	6	6	8	7
MS3_01583	53	FERM adjacent (FA); FERM, C-terminal PH-like domain	FARP2_MOUSE Q91VS8	0	9	0	0	5	5	7	8	6	6	0	7
MS3_03515	53	Carbonic anhydrase	BCA1_CAEEL Q22460	0	9	0	0	5	5	7	8	6	6	0	7
MS3_03637	53	B-box-type zinc finger; NHL repeat; RING-type zinc-finger, LisH dimerisation motif	TRI45_HUMAN Q9H8W5	0	9	0	0	5	5	7	0	6	6	8	7
MS3_04249	53	7TM GPCR, serpentine receptor class w (Srw)	SPR_DROME Q8SWR3	0	9	0	0	5	5	7	0	6	6	8	7
MS3_05011	53	SPARC/Testican, calcium-binding domain	SPRC_CAEEL P34714	0	9	0	7	5	5	0	8	6	6	0	7
MS3_05046	53	Peptidase M3A/M3B catalytic domain	COPDA_ARATH Q949P2	9	0	0	0	5	5	7	8	6	6	0	7
MS3_05092	53	Otopetrin	OTOP1_DANRE Q7ZWK8	0	9	0	0	5	5	7	8	6	6	0	7
MS3_05528	53	Fibronectin type III	KALM_HUMAN P23352	0	9	0	0	5	5	7	8	6	6	0	7
MS3_05858	53	LSM domain, eukaryotic/archaea-type; Pentatricopeptide repeat	LSM8_ARATH Q8VYI0	0	9	8	7	0	0	7	8	0	6	8	0
MS3_06095	53	Homeobox KN domain	PBX4_MOUSE Q99NE9	9	9	0	0	0	0	7	8	6	6	8	0
MS3_09144	53	Small GTPase superfamily	RASLC_BOVIN Q08E00	0	9	0	0	5	5	7	8	6	6	0	7
MS3_10195	53	SprT-like	ACRC_HUMAN Q96QF7	0	9	0	7	5	5	0	8	6	6	0	7
MS3_10426	53		BARK_DROME M9NDE3	0	9	0	0	5	5	7	8	6	6	0	7
MS3_10457	53	SRCR domain	BARK_DROME M9NDE3	0	9	0	0	5	5	7	8	6	6	0	7
MS3_10633	53	Rho GTPase-activating protein domain	RHG20_HUMAN Q9P2F6	0	9	0	0	5	5	7	8	6	6	0	7
MS3_11196	53	ATPase, vacuolar ER assembly factor, Vma12		9	0	0	7	5	5	7	8	6	6	0	0
MS3_01180	52	Protein of unknown function DUF229		0	0	0	7	5	5	7	8	6	6	8	0
MS3_03086	52	Protein import receptor MAS20	TOM20_CAEEL Q19766	9	9	0	7	0	0	7	8	6	6	0	0
MS3_05213	52	RNA recognition motif domain	RBM12_PONAB Q5RBM8	0	0	0	0	5	5	7	8	6	6	8	7
MS3_06444	52	EF-hand domain	SM16_SCHMA Q07167	0	0	0	0	5	5	7	8	6	6	8	7
MS3_07639	52	Glycosyl hydrolase, family 13, catalytic domain; Solute carrier family 3 member 2, N-terminal domain	4F2_RABIT Q7YQK3	0	0	0	0	5	5	7	8	6	6	8	7
MS3_07950	52	Band 7 domain	STO2_CAEEL Q19958	0	0	0	0	5	5	7	8	6	6	8	7
MS3_08461	52	G protein-coupled receptor, rhodopsin-like	FMAR_DROME Q9VZW5	0	0	0	0	5	5	7	8	6	6	8	7
MS3_10065	52	G protein-coupled receptor, rhodopsin-like	SPR_DROME Q8SWR3	0	0	0	0	5	5	7	8	6	6	8	7
MS3_02224	51		ZN407_HUMAN Q9C0G0	0	9	0	0	0	0	7	8	6	6	8	7
MS3_02677	51	Homeo-prospero domain	PROS_DROME P29617	9	9	0	0	0	5	7	8	6	0	0	7
MS3_03417	51	Alpha crystallin/Hsp20 domain	P40_SCHMA P12812	0	9	0	0	0	0	7	8	6	6	8	7
MS3_03420	51	Alpha crystallin/Hsp20 domain	P40_SCHMA P12812	0	9	0	0	0	0	7	8	6	6	8	7
MS3_03427	51	Alpha crystallin/Hsp20 domain	P40_SCHMA P12812	0	9	0	0	0	0	7	8	6	6	8	7
MS3_03653	51	Alpha-N-methyltransferase NTM1	NTM1A_MOUSE Q8R2U4	9	0	8	7	0	0	7	8	6	6	0	0
MS3_04869	51	GIT, Spa2 homology (SHD) domain; ARF GTPase-activating protein GIT1, C-terminal	GIT2_MOUSE Q9JLQ2	0	9	8	7	0	0	7	8	6	6	0	0
MS3_07036	51	Ribosomal protein L36	RTC6_SCHPO O94690	0	0	8	7	0	0	7	8	6	0	8	7
MS3_07432	51	CAP Gly-rich domain; GPI transamidase subunit PIG-U; Ankyrin repeat-containing domain	CLIP4_HUMAN Q8N3C7	9	0	8	7	0	0	0	8	6	6	0	7
MS3_07642	51	Cgr1-like	CCD86_PONAB Q5RB69	0	9	0	7	0	5	7	8	0	0	8	7
MS3_10209	51	Alpha crystallin/Hsp20 domain	P40_SCHMA P12812	0	9	0	0	0	0	7	8	6	6	8	7
MS3_10850	51	Mitochondrial distribution/morphology family 35/apoptosis	YNZ7_CAEEL P45967	0	0	0	7	5	5	7	0	6	6	8	7
MS3_00462	50	Nucleoporin Nup88		0	0	8	7	0	0	7	8	6	6	8	0
MS3_00470	50		140U_DROME P81928	0	9	0	0	0	5	7	8	0	6	8	7
MS3_04058	50	RNA recognition motif domain	NUCL_XENLA P20397	0	0	8	0	0	0	7	8	6	6	8	7
MS3_06115	50	Ubiquinol-cytochrome C reductase hinge domain		0	9	8	7	0	5	7	8	0	6	0	0
MS3_00712	49			0	9	0	0	0	5	7	8	6	6	8	0
MS3_01610	49	Malate/L-lactate dehydrogenase-like	MDH_METFV P16142	0	9	0	0	5	5	7	8	0	0	8	7
MS3_01679	49	Basic-leucine zipper domain	NFIL3_DANRE Q68EL6	0	9	8	0	0	5	7	8	6	6	0	0
MS3_02359	49	Domain of unknown function DUF3421		0	9	0	0	0	5	7	8	6	6	8	0
MS3_03003	49	Zinc finger, RING-CH-type	MARH2_DANRE Q1LVZ2	9	0	0	0	0	5	7	8	6	6	8	0
MS3_03111	49	PMP-22/EMP/MP20/Claudin superfamily		0	9	0	0	0	5	7	8	6	6	8	0
MS3_03518	49	Carbonic anhydrase	BCA1_CAEBR A8XKV0	0	9	0	0	5	5	7	8	0	0	8	7
MS3_03744	49			0	9	0	0	0	5	7	8	6	6	8	0
MS3_03910	49	Innexin	UNC9_CAEEL O01393	0	9	0	0	5	0	7	8	6	6	8	0
MS3_04267	49	Globin	GLB_PAREP P80721	0	0	0	7	0	0	7	8	6	6	8	7
MS3_04491	49	WD40 repeat		9	0	0	0	5	0	7	8	6	6	8	0
MS3_05443	49	Basic-leucine zipper domain	DBP_RAT P16443	0	9	0	0	0	5	7	8	6	6	8	0
MS3_06206	49	B-box-type zinc finger; Zinc finger, C3HC4 RING-type		0	9	0	0	0	5	7	8	6	6	8	0
MS3_07026	49	DM DNA-binding domain	DMRT1_BOVIN C0LZJ1	0	9	0	0	0	5	7	8	6	6	8	0
MS3_07122	49	Ribosomal RNA-processing protein 15	RRP15_DANRE Q7ZV20	0	0	0	7	0	0	7	8	6	6	8	7
MS3_07472	49		ZN497_HUMAN Q6ZNH5	0	9	0	0	0	5	7	8	6	6	8	0
MS3_07989	49	SH3 domain; Variant SH3 domain	SH3G1_CHICK Q8AXV0	0	9	0	0	0	5	7	8	6	6	8	0
MS3_08571	49	Resistance to inhibitors of cholinesterase protein 3, N-terminal	RIC3_CAEEL Q22472	9	0	0	7	5	0	7	8	0	6	0	7
MS3_08782	49			0	9	0	0	0	5	7	8	6	6	8	0
MS3_09035	49	Mitochondrial import inner membrane translocase subunit Tim29		9	9	0	0	5	5	7	8	6	0	0	0
MS3_09330	49	Fe-S hydro-lyase, tartrate dehydratase alpha-type, catalytic domain; Fe-S hydro-lyase, tartrate dehydratase beta-type, catalytic domain	FUMA_ECOLI P0AC33	0	0	8	7	0	0	7	8	6	6	0	7
MS3_10277	49		SCRT1_MOUSE Q99M85	0	9	0	0	0	5	7	8	6	6	8	0
MS3_10655	49	G protein-coupled receptor, rhodopsin-like		9	0	0	0	5	0	7	8	6	6	8	0
MS3_11450	49	G protein-coupled receptor, rhodopsin-like		9	0	0	0	5	0	7	8	6	6	8	0
MS3_00492	48		HEAT1_DANRE Q7SY48	0	9	0	0	0	5	7	8	6	6	0	7
MS3_00747	48	RNA recognition motif domain	CPO_DROME Q01617	9	9	0	0	5	5	0	8	6	6	0	0
MS3_01682	48	Translation machinery associated TMA7	TMA7_TETNG Q4SUE2	0	9	0	7	0	5	0	8	6	6	0	7
MS3_01971	48	Laminin G domain	CADN_DROME O15943	0	9	0	0	0	5	7	8	6	6	0	7
MS3_02514	48	Nitrogen permease regulator 2	NPRL2_MOUSE Q9WUE4	0	9	0	7	0	5	7	8	6	6	0	0
MS3_03084	48	Beta-thymosin		0	9	0	7	0	5	7	8	6	6	0	0
MS3_03459	48	Fibronectin type III	KALM_COTJA Q90369	0	9	0	0	5	0	7	8	6	6	0	7
MS3_04363	48	CRIB domain	PR2_DROME Q9I7F7	0	9	0	0	0	5	7	8	6	6	0	7
MS3_04999	48		MED1_HUMAN Q15648	0	9	0	0	0	5	7	8	6	6	0	7
MS3_05927	48	Diphthamide synthase domain	DPH6_SCHPO Q9USQ7	0	9	0	0	0	5	7	8	6	6	0	7
MS3_06611	48		PTAR1_DANRE A3KPW7	0	9	0	0	0	5	7	8	6	6	0	7
MS3_07255	48		TRPA1_DROME Q7Z020	0	9	0	0	0	5	7	0	6	6	8	7
MS3_07489	48	Major facilitator superfamily	MOT14_MOUSE Q8K1C7	0	9	0	0	5	5	7	8	6	0	8	0
MS3_07595	48		WDR75_DANRE Q7ZVR1	0	9	0	0	0	5	7	8	6	6	0	7
MS3_10339	48	Myelin proteolipid protein PLP		0	9	0	7	0	5	7	8	6	6	0	0
MS3_10856	48		PP4R3_DANRE Q5SP90	0	9	0	0	5	5	7	8	0	6	8	0
MS3_00722	47	ODR-4-like	ODR4_CAEEL Q8I7F8	0	0	0	7	5	0	0	8	6	6	8	7
MS3_00831	47	Serine proteases, trypsin domain	GPL_GLOFF Q8MUG0	0	0	0	0	0	5	7	8	6	6	8	7
MS3_01275	47	Innexin	UNC9_CAEEL O01393	0	0	0	0	5	0	7	8	6	6	8	7
MS3_01644	47	Innexin	UNC7_CAEEL Q03412	0	0	0	0	5	0	7	8	6	6	8	7
MS3_01759	47	Homeobox KN domain	IRX5_HUMAN P78411	9	9	0	0	0	0	7	8	6	0	8	0
MS3_03873	47	Cadherin	PC11Y_HUMAN Q9BZA8	0	9	0	0	5	5	7	8	0	6	0	7
MS3_04159	47	Domain of unknown function DUF3421	NATT4_THANI Q66S13	0	0	0	0	0	5	7	8	6	6	8	7
MS3_04297	47	Epithelial sodium channel	FANA_HELAS Q25011	0	0	0	0	5	0	7	8	6	6	8	7
MS3_04402	47	Epithelial sodium channel	FANA_HELAS Q25011	0	0	0	0	5	0	7	8	6	6	8	7
MS3_04845	47	CBM21 (carbohydrate binding type-21) domain	GBS76_DROME Q9VVY3	0	0	0	0	0	5	7	8	6	6	8	7
MS3_04933	47	Zinc finger, double-stranded RNA binding	ZN346_XENLA Q8AVN9	0	0	0	0	5	0	7	8	6	6	8	7
MS3_05252	47	Domain of unknown function DUF3421	NATT4_THANI Q66S13	0	0	0	0	0	5	7	8	6	6	8	7
MS3_06350	47	Beta-lactamase-related	LACT2_CAEEL Q09621	0	0	0	0	5	0	7	8	6	6	8	7
MS3_07441	47	Leucine-rich repeat	PPR37_CAEBR A8Y3R9	0	0	0	0	5	0	7	8	6	6	8	7
MS3_07451	47	Innexin	INX19_CAEEL O61715	0	0	0	0	5	0	7	8	6	6	8	7
MS3_08029	47		PGAP2_CAEBR A8XST1	0	0	0	0	5	0	7	8	6	6	8	7
MS3_08888	47		ITA4_DROME Q9V7A4	0	0	0	0	0	5	7	8	6	6	8	7
MS3_09970	47		TOR_SCHMA C4QM85	0	0	8	0	0	5	7	8	6	6	0	7
MS3_10376	47	G protein-coupled receptor, rhodopsin-like	OPSD1_MIZYE O15973	0	0	0	0	5	0	7	8	6	6	8	7
MS3_10906	47	DNA photolyase, N-terminal	PHR_POTTR Q28811	0	0	0	0	0	5	7	8	6	6	8	7
MS3_11358	47		PHR_POTTR Q28811	0	0	0	0	0	5	7	8	6	6	8	7
MS3_11419	47	Myc-type, basic helix-loop-helix (bHLH) domain	AST5_DROME P10083	0	0	0	0	0	5	7	8	6	6	8	7
MS3_00128	46	Transglutaminase-like	HIL_DROME Q0E908	0	0	0	7	0	5	7	8	6	6	0	7
MS3_00131	46	Pancreatic trypsin inhibitor Kunitz domain	PPN_DROME Q868Z9	0	9	0	0	5	5	0	8	6	6	0	7
MS3_01611	46	Malate/L-lactate dehydrogenase-like	YJMC_BACSU O34736	0	9	0	0	5	5	0	8	6	6	0	7
MS3_01654	46	Glutaredoxin	GLRX1_SCHPO O36032	0	9	0	0	5	5	0	0	6	6	8	7
MS3_01704	46	NUDIX hydrolase domain; Domain of unknown function DUF4743	NUD24_ARATH P0C026	0	0	0	7	0	5	7	8	6	6	0	7
MS3_02841	46	Phytochelatin synthase	PCS3_LOTJA Q2QKL5	0	0	0	7	5	0	7	8	6	6	0	7
MS3_02973	46	WD40 repeat; Major facilitator superfamily	SEC13_HUMAN P55735	0	9	8	0	0	0	7	8	6	0	8	0
MS3_03334	46		R4RL2_MOUSE Q7M6Z0	0	9	0	0	5	5	7	8	6	6	0	0
MS3_06474	46	Potassium channel domain	KCNK6_HUMAN Q9Y257	0	9	0	0	5	5	7	8	6	6	0	0
MS3_08502	46	CUB domain	SOL1_CAEEL Q93212	0	0	0	0	5	5	7	8	6	0	8	7
MS3_04049	45			0	0	0	0	5	5	7	8	6	6	8	0
MS3_04306	45	CRIB domain	PAK3_RAT Q62829	0	9	0	0	5	5	7	0	6	6	0	7
MS3_04489	45	Basic-leucine zipper domain	ATF1_HUMAN P18846	0	9	8	0	0	0	0	8	6	6	8	0
MS3_04977	45			0	0	0	0	5	5	7	8	6	6	8	0
MS3_06488	45	Autophagy protein Atg8 ubiquitin-like; RecQ mediated genome instability protein, N-terminal	GBRAP_HUMAN O95166	9	9	0	0	0	0	7	8	6	6	0	0
MS3_06525	45			0	0	0	0	5	5	7	8	6	6	8	0
MS3_07717	45	G protein-coupled receptor, rhodopsin-like		0	0	0	0	5	5	7	8	6	6	8	0
MS3_08255	45	Carboxylesterase, type B	NLGNY_HUMAN Q8NFZ3	0	9	0	0	5	5	7	0	6	6	0	7
MS3_10270	45	Zinc finger, RING-type	RN150_HUMAN Q9ULK6	0	0	0	0	5	5	7	8	6	6	8	0
MS3_11184	45			0	0	0	0	5	5	7	8	6	6	8	0
MS3_11513	45	GPCR family 3, C-terminal		0	0	0	0	5	5	7	8	6	6	8	0
MS3_11546	45			0	0	0	0	5	5	7	8	6	6	8	0
MS3_00445	44	Homeobox domain	SMOX1_SCHMA Q26600	0	9	0	0	0	0	7	8	6	6	8	0
MS3_00984	44		SPRI_DROME Q8MQW8	0	0	0	0	5	5	7	8	6	6	0	7
MS3_01395	44			0	9	0	0	0	0	7	8	6	6	8	0
MS3_02512	44		Y9801_DROME Q0KIA2	0	0	0	0	5	5	7	8	6	6	0	7
MS3_02608	44	Homeobox protein PKNOX/Meis, N-terminal	PKNX2_MOUSE Q8BG99	0	9	0	0	0	0	7	8	6	6	8	0
MS3_04535	44	Dbl homology (DH) domain	TAG52_CAEEL Q11100	0	0	0	0	5	5	7	8	6	6	0	7
MS3_04931	44	Homeobox KN domain	ME3L1_HUMAN A6NDR6	0	9	0	0	0	0	7	8	6	6	8	0
MS3_04993	44	Ribonuclease H2, subunit C		0	0	8	7	0	0	7	8	0	6	8	0
MS3_05892	44	RNA recognition motif domain	RBMS3_PONAB Q5RBD3	0	9	0	0	0	0	7	8	6	6	8	0
MS3_06544	44	Innexin	UNC9_CAEEL O01393	0	0	0	0	5	5	7	8	6	6	0	7
MS3_06983	44	G protein-coupled receptor, rhodopsin-like	AR_BOMMO Q8WPA2	0	9	0	0	0	0	7	8	6	6	8	0
MS3_07979	44	Hexapeptide repeat	DCTN6_NEMVE A7SGU3	0	9	8	0	0	0	7	8	6	6	0	0
MS3_08228	44	Alpha crystallin/Hsp20 domain	L2EFL_DROME P82147	0	9	0	0	0	0	7	8	6	6	8	0
MS3_10670	44		GZF1_HUMAN Q9H116	0	9	0	0	0	0	7	8	6	6	8	0
MS3_11089	44		ZNF25_HUMAN P17030	0	9	0	0	0	0	7	8	6	6	8	0
MS3_00671	43	Transcription factor COE, DNA-binding domain	COE3_MOUSE O08791	0	9	0	7	0	0	7	8	6	6	0	0
MS3_01245	43			0	0	8	0	0	0	7	8	6	6	8	0
MS3_01385	43	Potassium channel domain	KCNK1_RABIT Q5UE96	0	9	0	0	0	5	7	8	6	0	8	0
MS3_02049	43	Protein of unknown function DUF4590	ERIC3_HUMAN Q5RHP9	0	0	0	7	0	0	7	8	0	6	8	7
MS3_02064	43	Ribosomal protein L51, mitochondrial	RM51_DROPS Q29PG4	9	0	0	7	0	0	7	8	6	6	0	0
MS3_03456	43			0	9	0	0	0	5	7	8	0	6	8	0
MS3_03525	43			9	0	0	0	5	0	7	8	0	6	8	0
MS3_03697	43	Homeobox domain	BSH_HUMAN Q3C1V8	0	9	0	0	0	5	7	8	0	6	8	0
MS3_06066	43	GPI inositol-deacylase PGAP1-like	BST1A_YARLI Q6C2Z2	0	0	8	7	0	0	7	8	0	6	0	7
MS3_06947	43	Basic-leucine zipper domain		0	0	8	0	0	0	7	8	6	6	8	0
MS3_07680	43			0	0	8	0	0	0	7	8	6	6	8	0
MS3_07816	43	Ribonuclease P/MRP protein subunit	RNF5_MOUSE O35445	0	0	8	7	0	0	0	8	6	6	8	0
MS3_08751	43			0	0	8	0	0	0	7	8	6	6	8	0
MS3_08862	43	Bile acid:sodium symporter/arsenical resistance protein Acr3	P3_MOUSE P21129	9	9	0	0	5	0	0	8	6	6	0	0
MS3_08887	43	OTU domain	OTU1_DANRE Q567B1	0	0	8	0	0	0	7	8	6	6	8	0
MS3_08980	43			0	0	8	0	0	0	7	8	6	6	8	0
MS3_09071	43	Autophagy-related protein 101	ATGA1_BOVIN Q2HJE0	0	0	0	7	0	0	7	8	0	6	8	7
MS3_00064	42	Geminin/Multicilin		0	0	0	7	0	0	7	8	6	6	8	0
MS3_00183	42	EF-hand domain	CABP_SCHMA P13566	0	0	0	0	0	0	7	8	6	6	8	7
MS3_00307	42	Cupin 2, conserved barrel		0	0	0	7	0	0	7	8	6	6	8	0
MS3_00381	42	Domain of unknown function DUF4483	CFA77_DANRE A2BFC9	0	0	0	7	0	0	0	8	6	6	8	7
MS3_00585	42	UspA	Y1388_SYNY3 P74148	0	0	0	0	0	0	7	8	6	6	8	7
MS3_00675	42	R3H-associated N-terminal domain		0	0	0	7	0	0	7	8	6	6	8	0
MS3_00766	42	Sec20		0	0	0	7	0	0	7	8	6	6	8	0
MS3_01047	42	Antistasin-like domain		0	0	0	7	0	0	7	8	6	6	8	0
MS3_01058	42		HVCN1_CHICK Q5F4C0	0	0	0	0	0	0	7	8	6	6	8	7
MS3_01096	42	UspA	Y3950_MYCS2 A0QZA1	0	0	0	0	0	0	7	8	6	6	8	7
MS3_01105	42	UspA	Y1101_SYNY3 P72745	0	0	0	0	0	0	7	8	6	6	8	7
MS3_01233	42		HPRT_SCHMA P09383	0	0	0	0	0	0	7	8	6	6	8	7
MS3_01337	42	UspA	Y3950_MYCS2 A0QZA1	0	0	0	0	0	0	7	8	6	6	8	7
MS3_01344	42	UspA	YXIE_BACSU P42297	0	0	0	0	0	0	7	8	6	6	8	7
MS3_01394	42		NUCL_XENLA P20397	0	0	0	0	0	0	7	8	6	6	8	7
MS3_01515	42	Transmembrane protein TMEM132, C-terminal		0	0	0	7	0	0	7	8	6	6	8	0
MS3_01950	42	Growth arrest/ DNA-damage-inducible protein-interacting protein 1		0	0	0	7	0	0	7	8	6	6	8	0
MS3_02109	42	Small VCP/p97-interacting protein		0	0	8	7	0	0	7	8	6	6	0	0
MS3_02148	42	Aspartate--ammonia ligase	ASNA_FUSNN P58824	0	0	8	7	0	0	0	8	6	6	0	7
MS3_02275	42	BTB/POZ domain	Y5360_ARATH Q9FNB3	0	0	0	0	0	0	7	8	6	6	8	7
MS3_02393	42	SUZ domain	SZRD1_BOVIN Q2KI04	0	0	0	7	0	0	7	8	6	6	8	0
MS3_03052	42	Double-stranded RNA-binding domain	TRBP2_DANRE Q7SXR1	0	9	0	0	0	5	7	8	6	0	0	7
MS3_03165	42	Integrase, catalytic core	POL_MLVRD P11227	0	0	0	0	0	0	7	8	6	6	8	7
MS3_03241	42	CRAL-TRIO lipid binding domain	RSC5_DICDI Q55CU8	0	0	0	0	0	0	7	8	6	6	8	7
MS3_03266	42	mRNA-decapping enzyme, C-terminal		0	0	8	7	0	0	7	8	6	6	0	0
MS3_03400	42	Trematode Eggshell Synthesis	EGGS_FASHE P07915	0	0	0	0	0	0	7	8	6	6	8	7
MS3_03823	42	Dynein light chain, type 1/2	SM21_SCHMA P32070	0	0	0	0	0	0	7	8	6	6	8	7
MS3_03871	42	Reverse transcriptase domain	POLY_DROME P10401	0	0	0	0	0	0	7	8	6	6	8	7
MS3_04034	42	FAR1 DNA binding domain		0	0	0	7	0	0	7	8	6	6	8	0
MS3_04232	42	Tumour suppressing sub-chromosomal transferable candidate 4		0	0	0	7	0	0	7	8	6	6	8	0
MS3_04378	42		HES2_XENLA Q00P32	0	0	0	0	0	0	7	8	6	6	8	7
MS3_04391	42	28S ribosomal protein S26		0	0	0	7	0	0	7	8	6	6	8	0
MS3_04563	42	LsmAD domain		0	0	0	7	0	0	7	8	6	6	8	0
MS3_04573	42	PTIP-associated protein 1		0	0	0	7	0	0	7	8	6	6	8	0
MS3_04649	42	Reverse transcriptase domain	YRD6_CAEEL Q09575	0	0	0	0	0	0	7	8	6	6	8	7
MS3_04954	42	RAD51 interacting motif		0	0	0	7	0	0	7	8	6	6	8	0
MS3_05097	42	Integrase, catalytic core	POL4_DROME P10394	0	0	0	0	0	0	7	8	6	6	8	7
MS3_05212	42	Lsm14-like, N-terminal		0	0	0	7	0	0	7	8	6	6	8	0
MS3_05234	42	CRAL-TRIO lipid binding domain; CRAL/TRIO, N-terminal domain	YJX4_SCHPO Q9UU99	0	0	0	0	0	0	7	8	6	6	8	7
MS3_05307	42	Ribosomal protein S32, mitochondrial		0	0	0	7	0	0	7	8	6	6	8	0
MS3_05389	42	S1-like RNA binding domain; DBC1/CARP1 catalytically inactive NUDIX hydrolase domain		0	0	0	7	0	0	7	8	6	6	8	0
MS3_05533	42	Mitochondrial 28S ribosomal protein S34		0	0	0	7	0	0	7	8	6	6	8	0
MS3_05923	42	Spindle assembly checkpoint component Mad1		0	0	8	7	0	0	7	8	6	6	0	0
MS3_05952	42	Dynein light chain, type 1/2	TEGU_SCHMA P14202	0	0	0	0	0	0	7	8	6	6	8	7
MS3_05957	42	Dynein light chain, type 1/2	TEGU_SCHMA P14202	0	0	0	0	0	0	7	8	6	6	8	7
MS3_05958	42	EH domain; Dynein light chain, type 1/2	SM21_SCHMA P32070	0	0	0	0	0	0	7	8	6	6	8	7
MS3_05959	42	Dynein light chain, type 1/2	TEGU_SCHMA P14202	0	0	0	0	0	0	7	8	6	6	8	7
MS3_05960	42	Dynein light chain, type 1/2	TEGU_SCHMA P14202	0	0	0	0	0	0	7	8	6	6	8	7
MS3_06058	42	Protease inhibitor I35 (TIMP)	TIMP1_MACMU Q95KL9	0	0	8	7	0	0	7	8	6	6	0	0
MS3_06076	42	DNA polymerase subunit Cdc27		0	0	8	7	0	0	7	8	6	6	0	0
MS3_06259	42	Ribosomal protein L27/L41, mitochondrial	RM41_DROME Q7JZM8	0	9	0	7	0	5	0	8	0	6	0	7
MS3_06273	42	Reverse transcriptase domain	RTXE_DROME Q9NBX4	0	0	0	0	0	0	7	8	6	6	8	7
MS3_06334	42	Dynein light chain, type 1/2	TEGU_SCHMA P14202	0	0	0	0	0	0	7	8	6	6	8	7
MS3_06351	42	MOZART2 family		0	0	0	7	0	0	7	8	6	6	8	0
MS3_06357	42		VWA3B_HUMAN Q502W6	0	0	0	0	0	0	7	8	6	6	8	7
MS3_06462	42	UspA	Y577_METJA Q57997	0	0	0	0	0	0	7	8	6	6	8	7
MS3_06486	42		YRD6_CAEEL Q09575	0	0	0	0	0	0	7	8	6	6	8	7
MS3_07536	42	Pre-mRNA splicing factor		0	0	0	7	0	0	7	8	6	6	8	0
MS3_07673	42		ODFP2_CHICK Q5ZKK5	0	0	0	0	0	0	7	8	6	6	8	7
MS3_07674	42	PEHE domain		0	0	0	7	0	0	7	8	6	6	8	0
MS3_07941	42	GPI-GlcNAc transferase complex, PIG-H component, conserved domain		0	0	0	7	0	0	7	8	6	6	8	0
MS3_08211	42	DNA/RNA-binding protein Alba-like		0	0	8	7	0	0	7	8	6	6	0	0
MS3_08398	42	NADH:ubiquinone oxidoreductase, subunit NDUFB4		0	0	8	7	0	0	7	8	6	6	0	0
MS3_08444	42	Dynein light chain, type 1/2; EF-hand domain	TEGU_SCHMA P14202	0	0	0	0	0	0	7	8	6	6	8	7
MS3_08446	42	Dynein light chain, type 1/2; EF-hand domain	TEGU_SCHMA P14202	0	0	0	0	0	0	7	8	6	6	8	7
MS3_08698	42		EP15R_HUMAN Q9UBC2	0	0	0	0	0	0	7	8	6	6	8	7
MS3_08773	42	Exoribonuclease, phosphorolytic domain 1	EXOS6_DANRE Q6P0I8	0	0	0	0	0	0	7	8	6	6	8	7
MS3_08959	42	Epithelial sodium channel	FANA_HELAS Q25011	0	0	0	0	0	0	7	8	6	6	8	7
MS3_09033	42	Mitochondrial import inner membrane translocase subunit Tim29; Transcription factor TFIIIC, tau55-related		0	0	0	7	0	0	7	8	6	6	8	0
MS3_09034	42	Integrase, catalytic core	POL4_DROME P10394	0	0	0	0	0	0	7	8	6	6	8	7
MS3_09055	42		CATIP_XENLA Q0IHI3	0	0	0	0	0	0	7	8	6	6	8	7
MS3_09169	42	PKC-activated phosphatase-1 inhibitor		0	0	0	7	0	0	7	8	6	6	8	0
MS3_09410	42	U3 small nucleolar RNA-associated protein 15, C-terminal		0	0	8	7	0	0	7	8	6	6	0	0
MS3_09581	42	Fork head domain	FOXJ2_MOUSE Q9ES18	0	9	0	0	0	5	0	8	6	6	8	0
MS3_09665	42	Deoxyribonuclease II		0	0	8	7	0	0	7	8	6	6	0	0
MS3_09773	42	Glycoside hydrolase, family 5	EGCSE_CYANO Q9GV16	0	0	0	0	0	0	7	8	6	6	8	7
MS3_09774	42	Glycoside hydrolase, family 5	EGCSE_HYDVU Q6L6S1	0	0	0	0	0	0	7	8	6	6	8	7
MS3_09866	42	Ribonuclease P/MRP, subunit p29		0	0	8	7	0	0	7	8	6	6	0	0
MS3_09897	42	UspA	Y531_METJA Q57951	0	0	0	0	0	0	7	8	6	6	8	7
MS3_09902	42	BCP1 family		0	0	0	7	0	0	7	8	6	6	8	0
MS3_09922	42	PNN-interacting serine/arginine-rich protein		0	0	0	7	0	0	7	8	6	6	8	0
MS3_09943	42	DNA polymerase V		0	0	0	7	0	0	7	8	6	6	8	0
MS3_10210	42	Alpha crystallin/Hsp20 domain	P40_SCHMA P12812	0	0	0	0	0	0	7	8	6	6	8	7
MS3_10391	42	Regulatory factor X-associated protein, RFXANK-binding domain		0	0	0	7	0	0	7	8	6	6	8	0
MS3_10412	42	Reverse transcriptase domain	YRD6_CAEEL Q09575	0	0	0	0	0	0	7	8	6	6	8	7
MS3_10547	42	Transcription factor TFIIE alpha subunit, C-terminal		0	0	0	7	0	0	7	8	6	6	8	0
MS3_10589	42	Kinase suppressor of RAS, SAM-like domain		0	0	0	7	0	0	7	8	6	6	8	0
MS3_10631	42		POL4_DROME P10394	0	0	0	0	0	0	7	8	6	6	8	7
MS3_10772	42	Glycoside hydrolase, family 5	EGCSE_CYANO Q9GV16	0	0	0	0	0	0	7	8	6	6	8	7
MS3_10963	42		HGV2_HALRO Q02508	0	0	0	0	0	0	7	8	6	6	8	7
MS3_10999	42		RD23B_HUMAN P54727	0	0	0	0	0	0	7	8	6	6	8	7
MS3_11058	42	WD40 repeat	Y2800_NOSS1 Q8YTC2	0	0	0	0	0	0	7	8	6	6	8	7
MS3_11276	42		PO21_NASVI Q03278	0	0	0	0	0	0	7	8	6	6	8	7
MS3_11285	42	Nucleoporin protein Ndc1-Nup		0	0	0	7	0	0	7	8	6	6	8	0
MS3_11478	42	RNA polymerase I specific transcription initiation factor RRN3		0	0	0	7	0	0	7	8	6	6	8	0
MS3_11504	42	SIKE family	CCA_SCHMA O02197	0	0	0	0	0	0	7	8	6	6	8	7
MS3_00243	41	Amidohydrolase-related	NELFA_MOUSE Q8BG30	0	9	0	0	0	5	7	8	6	6	0	0
MS3_00524	41			0	9	0	0	0	5	7	8	6	6	0	0
MS3_01409	41	RNA recognition motif domain	RFOX1_MACFA Q95KI0	0	9	0	0	0	5	7	8	6	6	0	0
MS3_01441	41		GP179_HUMAN Q6PRD1	0	9	0	0	0	5	7	8	6	6	0	0
MS3_01684	41			0	9	0	0	0	5	7	8	6	6	0	0
MS3_01690	41	Lipoma HMGIC fusion partner-like protein	LHFP_DANRE Q5PRC1	0	9	0	7	0	5	0	8	6	6	0	0
MS3_01923	41			0	9	0	0	0	5	7	8	6	6	0	0
MS3_02391	41	BTB/Kelch-associated	BTBD6_XENTR Q0V9W6	0	9	0	0	0	5	7	8	6	6	0	0
MS3_02445	41	TPX2, C-terminal	TPX2_PATPE E2RYF8	0	0	0	7	0	0	7	8	6	6	0	7
MS3_03144	41			0	9	0	0	0	5	7	8	6	6	0	0
MS3_03166	41			0	9	0	0	0	5	7	8	6	6	0	0
MS3_03536	41	Sterile alpha motif domain	SMAG2_HUMAN Q5PRF9	0	9	0	0	0	5	7	8	6	6	0	0
MS3_03631	41		AAKG1_MOUSE O54950	0	9	0	0	0	5	7	8	6	6	0	0
MS3_03756	41			0	9	0	0	0	5	7	8	6	6	0	0
MS3_04143	41	Peptidase C19, ubiquitin carboxyl-terminal hydrolase	UBP12_MOUSE Q9D9M2	0	9	0	0	0	5	7	8	6	6	0	0
MS3_04436	41	PMP-22/EMP/MP20/Claudin superfamily		0	9	0	0	0	5	7	8	6	6	0	0
MS3_04518	41	G protein-coupled receptor, rhodopsin-like	OAR2_LYMST O01670	0	0	8	0	0	5	7	0	0	6	8	7
MS3_05759	41	Protein kinase domain	DYR1B_HUMAN Q9Y463	0	9	0	0	5	0	7	8	6	6	0	0
MS3_05878	41	RNA recognition motif domain	RFOX2_HUMAN O43251	0	9	0	0	0	5	7	8	6	6	0	0
MS3_06012	41			0	9	0	0	0	5	7	8	6	6	0	0
MS3_06586	41	Neogenin, C-terminal		0	9	0	0	0	5	7	8	6	6	0	0
MS3_06794	41	Biotin-protein ligase, N-terminal	Y035_CHLTR O84038	0	0	0	7	0	0	7	8	6	6	0	7
MS3_06962	41	Mitochondrial fission regulator 1	MTFR2_HUMAN Q6P444	0	0	0	7	0	0	7	8	6	6	0	7
MS3_07179	41	Zinc finger, RING-type	RNF13_MOUSE O54965	0	9	0	0	0	5	7	8	6	6	0	0
MS3_07283	41	Afadin/alpha-actinin-binding	ADIPA_XENLA Q6NRK1	0	0	0	7	0	0	7	8	6	6	0	7
MS3_07292	41	Methyltransferase type 11	YDAC_BACSU P96576	0	0	0	0	5	0	7	8	0	6	8	7
MS3_08352	41		MCLN1_HUMAN Q9GZU1	0	9	0	0	0	5	7	8	6	6	0	0
MS3_08448	41	Zinc finger, PHD-finger	TAF3_HUMAN Q5VWG9	0	9	0	0	5	5	7	8	0	0	0	7
MS3_08580	41	Domain of unknown function DUF4456	CC180_HUMAN Q9P1Z9	0	0	0	7	0	0	7	8	6	6	0	7
MS3_08604	41		KCTD3_HUMAN Q9Y597	9	0	0	0	5	0	7	8	6	6	0	0
MS3_08724	41	Annexin repeat; Fn3 associated repeat	ANX13_CANLF Q29471	0	9	0	7	5	0	0	8	6	6	0	0
MS3_09762	41			0	9	0	0	0	5	7	8	6	6	0	0
MS3_10377	41	rRNA biogenesis protein RRP36	RRP36_TUBMM D5GA77	0	0	0	7	0	0	7	8	6	6	0	7
MS3_10521	41		ROST_DROME O44252	0	9	0	0	0	5	0	8	6	6	0	7
MS3_10897	41		LAR_DROME P16621	0	9	0	0	0	5	0	8	6	6	0	7
MS3_00226	40			0	0	0	0	5	0	7	8	6	6	8	0
MS3_00362	40		5HT1R_DROME P20905	0	0	0	0	5	0	7	8	6	6	8	0
MS3_01597	40	DNA photolyase, N-terminal	PHR_POTTR Q28811	0	0	0	0	0	5	0	8	6	6	8	7
MS3_02126	40	Cyclic nucleotide phosphodiesterase	N42L1_HUMAN Q5TBK1	0	0	0	0	0	5	7	8	6	6	8	0
MS3_02184	40	Oxidoreductase-like, N-terminal		0	9	0	7	5	5	0	8	6	0	0	0
MS3_02304	40	RNA recognition motif domain	BOLL_HUMAN Q8N9W6	0	0	0	0	5	0	7	8	6	6	8	0
MS3_02356	40	Domain of unknown function DUF3421		0	0	0	0	0	5	7	8	6	6	8	0
MS3_02674	40	Lysosome-associated membrane glycoprotein		0	0	0	0	0	5	7	8	6	6	8	0
MS3_03508	40			0	0	0	0	5	0	7	8	6	6	8	0
MS3_03739	40	G protein-coupled receptor, rhodopsin-like		0	0	0	0	0	5	7	8	6	6	8	0
MS3_04026	40			0	0	0	0	0	5	7	8	6	6	8	0
MS3_04155	40	Domain of unknown function DUF3421		0	0	0	0	0	5	7	8	6	6	8	0
MS3_05261	40	Domain of unknown function DUF3421		0	0	0	0	0	5	7	8	6	6	8	0
MS3_05404	40	Myc-type, basic helix-loop-helix (bHLH) domain	ASCL4_HUMAN Q6XD76	0	0	0	0	5	0	7	8	6	6	8	0
MS3_05566	40	AMP-dependent synthetase/ligase		0	0	0	0	0	5	7	8	6	6	8	0
MS3_06429	40	UPF0767 family		0	0	0	7	0	5	0	8	6	6	8	0
MS3_06452	40			0	0	0	0	0	5	7	8	6	6	8	0
MS3_06547	40			0	0	0	0	0	5	7	8	6	6	8	0
MS3_06675	40	WW domain	PQBP1_RAT Q6PCT5	0	0	8	0	5	0	7	8	6	6	0	0
MS3_06767	40	WW domain		0	0	0	0	0	5	7	8	6	6	8	0
MS3_08830	40			0	0	0	0	5	0	7	8	6	6	8	0
MS3_09197	40	Epithelial sodium channel	FANA_HELAS Q25011	0	0	0	0	5	0	0	8	6	6	8	7
MS3_09297	40		ZMY11_MOUSE Q8R5C8	0	0	0	0	0	5	7	8	6	6	8	0
MS3_10083	40	Arginine and glutamate-rich protein 1		0	0	0	0	0	5	7	8	6	6	8	0
MS3_11216	40			0	0	0	0	5	0	7	8	6	6	8	0
MS3_11308	40			0	0	0	0	5	0	7	8	6	6	8	0
MS3_11353	40			0	0	0	0	5	0	7	8	6	6	8	0
MS3_11521	40	AMP-dependent synthetase/ligase		0	0	0	0	5	0	7	8	6	6	8	0
MS3_00211	39	Zinc finger, nuclear hormone receptor-type	NR1I3_CALUR P62044	0	9	0	0	5	5	0	8	6	6	0	0
MS3_00251	39	Coagulation factor 5/8 C-terminal domain	MFGM_MOUSE P21956	0	9	0	0	5	5	0	8	6	6	0	0
MS3_00296	39	NICE-3 predicted		0	0	0	7	0	5	7	8	6	6	0	0
MS3_01990	39		SOGA3_MOUSE Q6NZL0	0	9	0	0	5	5	0	8	6	6	0	0
MS3_04897	39		TXND_THEPA Q4N4N8	0	0	0	0	0	5	7	8	6	6	0	7
MS3_05287	39			0	0	0	0	5	5	7	8	6	0	8	0
MS3_06423	39	FAM60A	FA60A_MOUSE Q8C8M1	0	0	0	7	0	5	7	8	6	6	0	0
MS3_07030	39	Transcription factor homeodomain, male germ-cell	PHTF2_MOUSE Q8CB19	0	0	0	7	0	5	7	8	6	6	0	0
MS3_07075	39	CBS domain	AAKG2_MOUSE Q91WG5	0	9	0	0	5	5	0	8	6	6	0	0
MS3_07514	39			0	0	0	0	5	5	7	8	0	6	8	0
MS3_08923	39	Ribonuclease T2-like	RNOY_CRAGI Q7M456	0	0	0	0	0	5	7	8	6	6	0	7
MS3_11374	39			0	9	0	0	5	5	0	8	6	6	0	0
MS3_00623	38	60S ribosomal protein L6E	RL6_CAEEL P47991	9	9	0	0	0	0	0	8	6	6	0	0
MS3_03317	38		ZN596_HUMAN Q8TC21	0	9	0	0	5	5	7	0	6	6	0	0
MS3_00224	37			0	9	0	0	0	5	7	8	0	0	8	0
MS3_01040	37	Ets domain	ELK1_RAT A4GTP4	0	0	8	0	0	0	7	8	0	6	8	0
MS3_01196	37	Zinc/iron permease	S39A3_XENTR A4IIC5	0	9	0	0	5	0	7	8	0	0	8	0
MS3_01366	37	Zinc finger, nuclear hormone receptor-type	NHR48_CAEEL Q94407	0	9	0	0	0	0	0	8	6	6	8	0
MS3_01379	37			0	0	8	0	0	0	7	8	0	6	8	0
MS3_02382	37	Ras guanine-nucleotide exchange factors catalytic domain	RGPS2_HUMAN Q86X27	9	9	0	0	0	0	7	0	6	6	0	0
MS3_02481	37			0	0	0	0	5	5	7	0	6	6	8	0
MS3_03419	37	Intimal thickness related receptor, IRP		0	0	0	0	5	5	7	8	6	6	0	0
MS3_03488	37	Cytochrome b5-like heme/steroid binding domain; Ribosomal protein L37/S30	CYB5B_HUMAN O43169	9	0	0	0	0	0	0	8	6	6	8	0
MS3_03728	37	Major facilitator superfamily	MOT1_BOVIN Q3MHW6	0	0	0	0	5	5	7	8	6	6	0	0
MS3_04262	37			0	0	0	0	5	5	7	8	6	6	0	0
MS3_05352	37	Dynein light chain, type 1/2	DYL2_SCHMA Q94748	9	9	0	0	0	0	7	0	6	6	0	0
MS3_05946	37	Otopetrin		0	0	0	0	5	5	7	8	6	6	0	0
MS3_06738	37			0	9	0	0	0	5	7	8	0	0	8	0
MS3_06787	37	CUB domain		0	0	0	0	5	5	7	8	6	6	0	0
MS3_08172	37	Nuclear transport factor 2; GOLD domain	NXT2_BOVIN A6QNX3	0	9	8	0	0	0	0	8	6	6	0	0
MS3_08363	37			0	0	0	0	5	5	7	8	6	6	0	0
MS3_08482	37	Villin headpiece		0	0	0	0	5	5	7	8	6	6	0	0
MS3_08564	37	7TM GPCR, serpentine receptor class w (Srw)	FMAR_DROME Q9VZW5	0	0	0	0	5	5	0	0	6	6	8	7
MS3_09880	37	Cyclin-dependent kinase 5 activator	CD5R2_MOUSE O35926	0	9	0	0	0	0	0	8	6	6	8	0
MS3_11106	37	Cyclin-dependent kinase 5 activator	CD5R2_MOUSE O35926	0	9	0	0	0	0	0	8	6	6	8	0
MS3_11347	37	PLAT/LH2 domain		0	0	8	0	0	0	7	8	0	6	8	0
MS3_00324	36	Homeobox domain	HMH2_GIRTI Q00401	9	0	0	0	0	0	7	8	6	6	0	0
MS3_00940	36	Fyv7/TAP26		0	0	0	7	0	0	7	8	0	6	8	0
MS3_00966	36	Bromodomain; Protein of unknown function DUF3512	BRD9_MOUSE Q3UQU0	0	9	0	0	0	0	7	8	6	6	0	0
MS3_00989	36	MORN motif; Fibrous sheath-interacting protein 1	PI5K5_ARATH Q9SLG9	0	0	0	7	0	0	0	8	6	0	8	7
MS3_01055	36		HAKAI_CHICK Q5ZHZ4	0	9	0	0	0	0	7	8	6	6	0	0
MS3_01578	36	ATP synthase-coupling factor 6, mitochondrial		0	0	0	7	0	0	7	8	0	6	8	0
MS3_02862	36		PUS10_XENLA Q6ING2	0	9	0	0	0	0	0	8	6	6	0	7
MS3_02863	36	Fido domain; Centrosomal CEP44 domain	FICD_XENTR B4F6I5	0	9	0	7	0	0	0	8	6	6	0	0
MS3_03110	36	Ribosomal protein L53, mitochondrial		0	0	0	7	0	0	7	8	0	6	8	0
MS3_03921	36	IBR domain	R144A_HUMAN P50876	0	9	0	0	0	0	7	8	6	6	0	0
MS3_04174	36	CUB domain	NETO1_HUMAN Q8TDF5	0	9	0	0	0	0	7	8	6	6	0	0
MS3_04828	36	Protein of unknown function DUF4600		0	0	0	7	0	0	7	8	6	0	8	0
MS3_05043	36	Chromatin SPT2		0	0	0	7	0	0	7	8	0	6	8	0
MS3_05364	36	SH3 domain; Ankyrin repeat-containing domain	ASPP2_HUMAN Q13625	0	9	0	0	0	0	7	8	6	6	0	0
MS3_05374	36	Deltamethrin resistance protein prag01		0	0	0	7	0	0	7	8	0	6	8	0
MS3_06215	36	U6 snRNA phosphodiesterase Usb1		0	0	0	7	0	0	7	8	0	6	8	0
MS3_06230	36			0	0	8	0	0	0	0	8	6	6	8	0
MS3_08011	36		MBL_DROME O16011	0	9	0	0	0	0	7	8	6	6	0	0
MS3_08047	36	tRNA (guanine-N-7) methyltransferase, Trmb type	TRMB_BRUMA A8NFF0	9	0	0	7	0	0	0	8	6	6	0	0
MS3_08418	36			0	0	8	0	0	0	0	8	6	6	8	0
MS3_08610	36		ZBT14_HUMAN O43829	0	9	0	0	0	0	7	8	6	6	0	0
MS3_08757	36	Basic-leucine zipper domain; Jun-like transcription factor	JUNB_HUMAN P17275	0	9	0	0	0	0	7	8	6	6	0	0
MS3_09575	36	Ribosome biogenesis protein Nop53/GLTSCR2		0	0	8	7	0	0	7	8	0	6	0	0
MS3_09679	36		MLX_HUMAN Q9UH92	0	9	0	0	0	0	7	8	6	6	0	0
MS3_09846	36	EF-hand domain	SM20_SCHMA P15845	0	9	0	0	0	0	7	8	6	6	0	0
MS3_10485	36		CAPR2_DANRE Q5RJ80	0	0	0	0	0	0	7	8	6	0	8	7
MS3_00020	35			0	0	0	0	0	0	7	8	6	6	8	0
MS3_00053	35			0	0	0	0	0	0	7	8	6	6	8	0
MS3_00063	35			0	0	0	0	0	0	7	8	6	6	8	0
MS3_00073	35			0	0	0	0	0	0	7	8	6	6	8	0
MS3_00091	35			0	0	0	0	0	0	7	8	6	6	8	0
MS3_00121	35			0	0	0	0	0	0	7	8	6	6	8	0
MS3_00123	35			0	0	0	0	0	0	7	8	6	6	8	0
MS3_00134	35			0	0	0	0	0	0	7	8	6	6	8	0
MS3_00148	35			0	0	0	0	0	0	7	8	6	6	8	0
MS3_00236	35			0	0	0	0	0	0	7	8	6	6	8	0
MS3_00249	35			0	0	0	0	0	0	7	8	6	6	8	0
MS3_00292	35			0	0	0	0	0	0	7	8	6	6	8	0
MS3_00314	35			0	0	0	0	0	0	7	8	6	6	8	0
MS3_00325	35	G protein-coupled receptor, rhodopsin-like		0	0	0	0	0	0	7	8	6	6	8	0
MS3_00331	35			0	0	0	0	0	0	7	8	6	6	8	0
MS3_00333	35			0	0	0	0	0	0	7	8	6	6	8	0
MS3_00336	35			0	0	0	0	0	0	7	8	6	6	8	0
MS3_00340	35			0	0	0	0	0	0	7	8	6	6	8	0
MS3_00371	35			0	0	0	0	0	0	7	8	6	6	8	0
MS3_00384	35	G protein-coupled receptor, rhodopsin-like		0	0	0	0	0	0	7	8	6	6	8	0
MS3_00426	35			0	0	0	0	0	0	7	8	6	6	8	0
MS3_00448	35		SMOX1_SCHMA Q26600	0	0	0	0	0	0	7	8	6	6	8	0
MS3_00450	35			0	0	0	0	0	0	7	8	6	6	8	0
MS3_00459	35			0	0	0	0	0	0	7	8	6	6	8	0
MS3_00489	35			0	0	0	0	0	0	7	8	6	6	8	0
MS3_00502	35			0	0	0	0	0	0	7	8	6	6	8	0
MS3_00515	35			0	0	0	0	0	0	7	8	6	6	8	0
MS3_00520	35			0	0	0	0	0	0	7	8	6	6	8	0
MS3_00548	35	Protein of unknown function DUF1759		0	0	0	0	0	0	7	8	6	6	8	0
MS3_00580	35			0	0	0	0	0	0	7	8	6	6	8	0
MS3_00670	35			0	0	0	0	0	0	7	8	6	6	8	0
MS3_00714	35			0	0	0	0	0	0	7	8	6	6	8	0
MS3_00734	35			0	0	0	0	0	0	7	8	6	6	8	0
MS3_00767	35	PWWP domain	PWP2A_HUMAN Q96N64	0	0	0	0	0	0	7	8	6	6	8	0
MS3_00837	35		KCD20_MOUSE Q8CDD8	0	0	0	0	0	0	7	8	6	6	8	0
MS3_00848	35			0	0	0	0	0	0	7	8	6	6	8	0
MS3_00899	35	Zinc finger, RING-type	RNF11_BOVIN Q08DI6	0	0	0	0	0	0	7	8	6	6	8	0
MS3_00916	35			0	0	0	0	0	0	7	8	6	6	8	0
MS3_00934	35			0	0	0	0	0	0	7	8	6	6	8	0
MS3_00963	35			0	0	0	0	0	0	7	8	6	6	8	0
MS3_00972	35			0	0	0	0	0	0	7	8	6	6	8	0
MS3_00979	35			0	0	0	0	0	0	7	8	6	6	8	0
MS3_01004	35			0	0	0	0	0	0	7	8	6	6	8	0
MS3_01174	35			0	0	0	0	0	0	7	8	6	6	8	0
MS3_01243	35			0	0	0	0	0	0	7	8	6	6	8	0
MS3_01262	35			0	0	0	0	0	0	7	8	6	6	8	0
MS3_01265	35			0	0	0	0	0	0	7	8	6	6	8	0
MS3_01323	35			0	0	0	0	0	0	7	8	6	6	8	0
MS3_01329	35			0	0	0	0	0	0	7	8	6	6	8	0
MS3_01419	35			0	0	0	0	0	0	7	8	6	6	8	0
MS3_01504	35			0	0	0	0	0	0	7	8	6	6	8	0
MS3_01605	35	Domain of unknown function DUF4764		0	0	0	7	0	0	0	8	6	6	8	0
MS3_01639	35			0	0	0	0	0	0	7	8	6	6	8	0
MS3_01655	35			0	0	0	0	0	0	7	8	6	6	8	0
MS3_01773	35			0	0	0	0	0	0	7	8	6	6	8	0
MS3_01808	35			0	0	0	0	0	0	7	8	6	6	8	0
MS3_01848	35			0	0	0	0	0	0	7	8	6	6	8	0
MS3_01850	35			0	0	0	0	0	0	7	8	6	6	8	0
MS3_01932	35	Dynein assembly factor 3, C-terminal domain		0	0	0	7	0	0	0	8	6	6	8	0
MS3_01975	35			0	0	0	0	0	0	7	8	6	6	8	0
MS3_02015	35			0	0	0	0	0	0	7	8	6	6	8	0
MS3_02058	35			0	0	0	0	0	0	7	8	6	6	8	0
MS3_02071	35			0	0	0	0	0	0	7	8	6	6	8	0
MS3_02072	35	Protein of unknown function DUF4602		0	0	0	7	0	0	0	8	6	6	8	0
MS3_02098	35			0	0	0	0	0	0	7	8	6	6	8	0
MS3_02112	35			0	0	0	0	0	0	7	8	6	6	8	0
MS3_02117	35	Cyclic nucleotide phosphodiesterase		0	0	0	0	0	0	7	8	6	6	8	0
MS3_02209	35	SOCS box domain		0	0	0	0	0	0	7	8	6	6	8	0
MS3_02256	35			0	0	0	0	0	0	7	8	6	6	8	0
MS3_02260	35	C-type lectin-like		0	0	0	0	0	0	7	8	6	6	8	0
MS3_02299	35			0	0	0	0	0	0	7	8	6	6	8	0
MS3_02317	35			0	0	0	0	0	0	7	8	6	6	8	0
MS3_02325	35			0	0	0	0	0	0	7	8	6	6	8	0
MS3_02409	35	Sec7 domain	PSD1_HUMAN A5PKW4	0	0	8	0	0	0	7	8	6	6	0	0
MS3_02410	35			0	0	0	0	0	0	7	8	6	6	8	0
MS3_02418	35	NADH:ubiquinone oxidoreductase, iron-sulphur subunit 5		0	0	0	7	0	0	0	8	6	6	8	0
MS3_02450	35			0	0	0	0	0	0	7	8	6	6	8	0
MS3_02470	35			0	0	0	0	0	0	7	8	6	6	8	0
MS3_02476	35			0	0	0	0	0	0	7	8	6	6	8	0
MS3_02477	35			0	0	0	0	0	0	7	8	6	6	8	0
MS3_02478	35			0	0	0	0	0	0	7	8	6	6	8	0
MS3_02480	35			0	0	0	0	0	0	7	8	6	6	8	0
MS3_02483	35			0	0	0	0	0	0	7	8	6	6	8	0
MS3_02486	35			0	0	0	0	0	0	7	8	6	6	8	0
MS3_02489	35			0	0	0	0	0	0	7	8	6	6	8	0
MS3_02491	35			0	0	0	0	0	0	7	8	6	6	8	0
MS3_02494	35			0	0	0	0	0	0	7	8	6	6	8	0
MS3_02500	35			0	0	0	0	0	0	7	8	6	6	8	0
MS3_02534	35			0	0	0	0	0	0	7	8	6	6	8	0
MS3_02542	35			0	0	0	0	0	0	7	8	6	6	8	0
MS3_02573	35	Epithelial sodium channel		0	0	0	0	0	0	7	8	6	6	8	0
MS3_02615	35			0	0	0	0	0	0	7	8	6	6	8	0
MS3_02644	35			0	0	0	0	0	0	7	8	6	6	8	0
MS3_02692	35			0	0	0	0	0	0	7	8	6	6	8	0
MS3_02701	35			0	0	0	0	0	0	7	8	6	6	8	0
MS3_02716	35			0	0	0	0	0	0	7	8	6	6	8	0
MS3_02719	35			0	0	0	0	0	0	7	8	6	6	8	0
MS3_02727	35		SAXO2_MOUSE Q8BQB6	0	0	0	0	0	0	7	8	6	6	8	0
MS3_02817	35	PWWP domain		0	0	0	0	0	0	7	8	6	6	8	0
MS3_02859	35			0	0	0	0	0	0	7	8	6	6	8	0
MS3_02873	35	RING-type zinc-finger, LisH dimerisation motif		0	0	0	0	0	0	7	8	6	6	8	0
MS3_02874	35			0	0	0	0	0	0	7	8	6	6	8	0
MS3_02886	35			0	0	0	0	0	0	7	8	6	6	8	0
MS3_02907	35	EF-hand domain		0	0	0	0	0	0	7	8	6	6	8	0
MS3_02933	35			0	0	0	0	0	0	7	8	6	6	8	0
MS3_02935	35			0	0	0	0	0	0	7	8	6	6	8	0
MS3_02937	35			0	0	0	0	0	0	7	8	6	6	8	0
MS3_03013	35			0	0	0	0	0	0	7	8	6	6	8	0
MS3_03035	35			0	0	0	0	0	0	7	8	6	6	8	0
MS3_03042	35			0	0	0	0	0	0	7	8	6	6	8	0
MS3_03093	35	Arrestin-like, N-terminal		0	0	0	0	0	0	7	8	6	6	8	0
MS3_03271	35			0	0	0	0	0	0	7	8	6	6	8	0
MS3_03290	35			0	0	0	0	0	0	7	8	6	6	8	0
MS3_03333	35			0	0	0	0	0	0	7	8	6	6	8	0
MS3_03337	35			0	0	0	0	0	0	7	8	6	6	8	0
MS3_03346	35			0	0	0	0	0	0	7	8	6	6	8	0
MS3_03379	35			0	9	0	0	0	5	7	8	0	6	0	0
MS3_03385	35			0	0	0	0	0	0	7	8	6	6	8	0
MS3_03405	35	Trematode Eggshell Synthesis	EGGS_FASHE P07915	0	0	0	0	0	0	0	8	6	6	8	7
MS3_03452	35	Tetraspanin/Peripherin		0	0	0	0	0	0	7	8	6	6	8	0
MS3_03455	35	C-type lectin-like		0	0	0	0	0	0	7	8	6	6	8	0
MS3_03482	35			0	0	0	0	0	0	7	8	6	6	8	0
MS3_03504	35			0	0	0	0	0	0	7	8	6	6	8	0
MS3_03507	35			0	0	0	0	0	0	7	8	6	6	8	0
MS3_03511	35			0	0	0	0	0	0	7	8	6	6	8	0
MS3_03582	35			0	0	0	0	0	0	7	8	6	6	8	0
MS3_03646	35			0	0	0	0	0	0	7	8	6	6	8	0
MS3_03696	35			0	0	0	0	0	0	7	8	6	6	8	0
MS3_03710	35			0	0	0	0	0	0	7	8	6	6	8	0
MS3_03751	35			0	0	0	0	0	0	7	8	6	6	8	0
MS3_03755	35	G protein-coupled receptor, rhodopsin-like		0	0	0	0	0	0	7	8	6	6	8	0
MS3_03761	35			0	0	0	0	0	0	7	8	6	6	8	0
MS3_03764	35			0	0	0	0	0	0	7	8	6	6	8	0
MS3_03788	35			0	0	0	0	0	0	7	8	6	6	8	0
MS3_03833	35			0	0	0	0	0	0	7	8	6	6	8	0
MS3_03843	35			0	0	0	0	0	0	7	8	6	6	8	0
MS3_03853	35	Osteopetrosis-associated transmembrane protein 1 precursor		0	0	0	7	0	0	0	8	6	6	8	0
MS3_03857	35			0	0	0	0	0	0	7	8	6	6	8	0
MS3_03875	35			0	0	0	0	0	0	7	8	6	6	8	0
MS3_03963	35			0	0	0	0	0	0	7	8	6	6	8	0
MS3_04035	35			0	0	0	0	0	0	7	8	6	6	8	0
MS3_04055	35			0	0	0	0	0	0	7	8	6	6	8	0
MS3_04056	35			0	0	0	0	0	0	7	8	6	6	8	0
MS3_04072	35			0	0	0	0	0	0	7	8	6	6	8	0
MS3_04083	35			0	0	0	0	0	0	7	8	6	6	8	0
MS3_04152	35	Zinc finger, SWIM-type; MULE transposase domain		0	0	0	0	0	0	7	8	6	6	8	0
MS3_04160	35			0	0	0	0	0	0	7	8	6	6	8	0
MS3_04165	35			0	0	0	0	0	0	7	8	6	6	8	0
MS3_04166	35			0	0	0	0	0	0	7	8	6	6	8	0
MS3_04167	35			0	0	0	0	0	0	7	8	6	6	8	0
MS3_04208	35	Inositol polyphosphate kinase		0	0	0	0	0	0	7	8	6	6	8	0
MS3_04241	35	Fibronectin type III		0	0	0	0	0	0	7	8	6	6	8	0
MS3_04275	35			0	0	0	0	0	0	7	8	6	6	8	0
MS3_04282	35			0	0	0	0	0	0	7	8	6	6	8	0
MS3_04299	35			0	0	0	0	0	0	7	8	6	6	8	0
MS3_04315	35			0	0	0	0	0	0	7	8	6	6	8	0
MS3_04323	35			0	0	0	0	0	0	7	8	6	6	8	0
MS3_04338	35			0	0	0	0	0	0	7	8	6	6	8	0
MS3_04346	35			0	0	0	0	0	0	7	8	6	6	8	0
MS3_04372	35			0	0	0	0	0	0	7	8	6	6	8	0
MS3_04377	35			0	0	0	0	0	0	7	8	6	6	8	0
MS3_04403	35	Epithelial sodium channel		0	0	0	0	0	0	7	8	6	6	8	0
MS3_04406	35			0	0	0	0	0	0	7	8	6	6	8	0
MS3_04459	35			0	0	0	0	0	0	7	8	6	6	8	0
MS3_04485	35			0	0	0	0	0	0	7	8	6	6	8	0
MS3_04492	35	Transcription factor, T-box		0	0	0	0	0	0	7	8	6	6	8	0
MS3_04510	35			0	0	0	0	0	0	7	8	6	6	8	0
MS3_04529	35			0	0	0	0	0	0	7	8	6	6	8	0
MS3_04548	35			0	0	0	0	0	0	7	8	6	6	8	0
MS3_04615	35			0	0	0	0	0	0	7	8	6	6	8	0
MS3_04667	35	Myc-type, basic helix-loop-helix (bHLH) domain	USF1_RABIT O02818	0	0	0	0	0	0	7	8	6	6	8	0
MS3_04721	35			0	0	0	0	0	0	7	8	6	6	8	0
MS3_04722	35			0	0	0	0	0	0	7	8	6	6	8	0
MS3_04729	35			0	0	0	0	0	0	7	8	6	6	8	0
MS3_04731	35			0	0	0	0	0	0	7	8	6	6	8	0
MS3_04749	35	WIF domain		0	0	0	7	0	0	0	8	6	6	8	0
MS3_04750	35			0	0	0	0	0	0	7	8	6	6	8	0
MS3_04753	35			0	0	0	0	0	0	7	8	6	6	8	0
MS3_04790	35			0	0	0	0	0	0	7	8	6	6	8	0
MS3_04802	35			0	0	0	0	0	0	7	8	6	6	8	0
MS3_04866	35			0	0	0	0	0	0	7	8	6	6	8	0
MS3_04879	35			0	0	0	0	0	0	7	8	6	6	8	0
MS3_04885	35			0	0	0	0	0	0	7	8	6	6	8	0
MS3_04943	35			0	0	0	0	0	0	7	8	6	6	8	0
MS3_04945	35			0	0	0	0	0	0	7	8	6	6	8	0
MS3_04952	35			0	0	0	0	0	0	7	8	6	6	8	0
MS3_04956	35			0	0	0	0	0	0	7	8	6	6	8	0
MS3_05029	35			0	0	0	0	0	0	7	8	6	6	8	0
MS3_05057	35			0	0	0	0	0	0	7	8	6	6	8	0
MS3_05066	35			0	0	0	0	0	0	7	8	6	6	8	0
MS3_05075	35			0	0	0	0	0	0	7	8	6	6	8	0
MS3_05086	35	Meiotic recombination protein REC114-like		0	0	0	7	0	0	0	8	6	6	8	0
MS3_05135	35			0	0	0	0	0	0	7	8	6	6	8	0
MS3_05136	35			0	0	0	0	0	0	7	8	6	6	8	0
MS3_05138	35	G protein-coupled receptor, rhodopsin-like		0	0	0	0	0	0	7	8	6	6	8	0
MS3_05148	35			0	0	0	0	0	0	7	8	6	6	8	0
MS3_05150	35			0	0	0	0	0	0	7	8	6	6	8	0
MS3_05155	35			0	0	0	0	0	0	7	8	6	6	8	0
MS3_05157	35			0	0	0	0	0	0	7	8	6	6	8	0
MS3_05170	35	Blc2 family	BAK_HUMAN Q16611	0	0	0	0	0	0	7	8	6	6	8	0
MS3_05189	35			0	0	0	0	0	0	7	8	6	6	8	0
MS3_05204	35		WDR59_CHICK Q5ZLG9	0	0	0	0	0	0	0	8	6	6	8	7
MS3_05214	35	High mobility group box domain		0	0	0	0	0	0	7	8	6	6	8	0
MS3_05239	35	IRS-type PTB domain		0	0	0	0	0	0	7	8	6	6	8	0
MS3_05250	35			0	0	0	0	0	0	7	8	6	6	8	0
MS3_05256	35	Domain of unknown function DUF3421		0	0	0	0	0	0	7	8	6	6	8	0
MS3_05257	35			0	0	0	0	0	0	7	8	6	6	8	0
MS3_05266	35			0	0	0	0	0	0	7	8	6	6	8	0
MS3_05267	35			0	0	0	0	0	0	7	8	6	6	8	0
MS3_05277	35			0	0	0	0	0	0	7	8	6	6	8	0
MS3_05293	35			0	0	0	0	0	0	7	8	6	6	8	0
MS3_05311	35			0	0	0	0	0	0	7	8	6	6	8	0
MS3_05367	35			0	0	0	0	0	0	7	8	6	6	8	0
MS3_05378	35			0	0	0	0	0	0	7	8	6	6	8	0
MS3_05428	35			0	0	8	0	0	0	7	8	6	6	0	0
MS3_05451	35			0	0	0	0	0	0	7	8	6	6	8	0
MS3_05500	35			0	0	0	0	0	0	7	8	6	6	8	0
MS3_05519	35			0	0	0	0	0	0	7	8	6	6	8	0
MS3_05541	35			0	0	0	0	0	0	7	8	6	6	8	0
MS3_05575	35			0	0	0	0	0	0	7	8	6	6	8	0
MS3_05633	35			0	0	0	0	0	0	7	8	6	6	8	0
MS3_05711	35			0	0	0	0	0	0	7	8	6	6	8	0
MS3_05715	35			0	0	0	0	0	0	7	8	6	6	8	0
MS3_05751	35			0	0	0	0	0	0	7	8	6	6	8	0
MS3_05753	35			0	0	0	0	0	0	7	8	6	6	8	0
MS3_05793	35			0	0	0	0	0	0	7	8	6	6	8	0
MS3_05797	35	UspA		0	0	0	0	0	0	7	8	6	6	8	0
MS3_05800	35			0	0	0	0	0	0	7	8	6	6	8	0
MS3_05801	35	UspA		0	0	0	0	0	0	7	8	6	6	8	0
MS3_05865	35			0	0	0	0	0	0	7	8	6	6	8	0
MS3_05928	35			0	0	0	0	0	0	7	8	6	6	8	0
MS3_05937	35			0	0	0	0	0	0	7	8	6	6	8	0
MS3_05942	35			0	0	0	0	0	0	7	8	6	6	8	0
MS3_05945	35			0	0	0	0	0	0	7	8	6	6	8	0
MS3_05979	35			0	0	0	0	0	0	7	8	6	6	8	0
MS3_06042	35			0	0	0	0	0	0	7	8	6	6	8	0
MS3_06061	35			0	0	0	0	0	0	7	8	6	6	8	0
MS3_06070	35			0	0	0	0	0	0	7	8	6	6	8	0
MS3_06210	35			0	0	0	0	0	0	7	8	6	6	8	0
MS3_06225	35			0	0	0	0	0	0	7	8	6	6	8	0
MS3_06253	35			0	0	0	0	0	0	7	8	6	6	8	0
MS3_06268	35			0	0	0	0	0	0	7	8	6	6	8	0
MS3_06275	35	G protein-coupled receptor, rhodopsin-like		0	0	0	0	0	0	7	8	6	6	8	0
MS3_06327	35			0	0	0	0	0	0	7	8	6	6	8	0
MS3_06359	35			0	0	0	0	0	0	7	8	6	6	8	0
MS3_06371	35			0	0	0	0	0	0	7	8	6	6	8	0
MS3_06372	35			0	0	0	0	0	0	7	8	6	6	8	0
MS3_06473	35			0	0	0	0	0	0	7	8	6	6	8	0
MS3_06490	35			0	0	0	0	0	0	7	8	6	6	8	0
MS3_06491	35			0	0	0	0	0	0	7	8	6	6	8	0
MS3_06497	35	Yippee/Mis18/Cereblon	YPL1_DROME Q9W2X7	0	0	0	0	0	0	7	8	6	6	8	0
MS3_06508	35			0	0	0	0	0	0	7	8	6	6	8	0
MS3_06519	35			0	0	8	0	0	0	7	8	6	6	0	0
MS3_06538	35			0	0	0	0	0	0	7	8	6	6	8	0
MS3_06545	35			0	0	0	0	0	0	7	8	6	6	8	0
MS3_06571	35			0	0	0	0	0	0	7	8	6	6	8	0
MS3_06574	35			0	0	0	0	0	0	7	8	6	6	8	0
MS3_06578	35			0	0	0	0	0	0	7	8	6	6	8	0
MS3_06642	35			0	0	0	0	0	0	7	8	6	6	8	0
MS3_06666	35			0	0	0	0	0	0	7	8	6	6	8	0
MS3_06676	35			0	0	0	0	0	0	7	8	6	6	8	0
MS3_06756	35			0	0	0	0	0	0	7	8	6	6	8	0
MS3_06766	35			0	0	0	0	0	0	7	8	6	6	8	0
MS3_06858	35			0	0	0	0	0	0	7	8	6	6	8	0
MS3_06864	35	Epithelial sodium channel		0	0	0	0	0	0	7	8	6	6	8	0
MS3_06905	35			0	0	0	0	0	0	7	8	6	6	8	0
MS3_06939	35	Peptidase M12B, ADAM/reprolysin; Disintegrin domain; Peptidase M12B, propeptide; ADAM, cysteine-rich	ADAM7_HUMAN Q9H2U9	0	0	0	0	0	0	7	8	6	6	8	0
MS3_06944	35	Profilin		0	0	0	0	0	0	7	8	6	6	8	0
MS3_06959	35			0	0	0	0	0	0	7	8	6	6	8	0
MS3_07000	35			0	0	0	0	0	0	7	8	6	6	8	0
MS3_07019	35			0	0	0	0	0	0	7	8	6	6	8	0
MS3_07028	35	Alpha crystallin/Hsp20 domain		0	0	0	0	0	0	7	8	6	6	8	0
MS3_07035	35			0	0	0	0	0	0	7	8	6	6	8	0
MS3_07050	35	Retrotransposon, Pao		0	0	0	0	0	0	7	8	6	6	8	0
MS3_07076	35			0	0	0	0	0	0	7	8	6	6	8	0
MS3_07096	35			0	0	0	0	0	0	7	8	6	6	8	0
MS3_07131	35			0	0	0	0	0	0	7	8	6	6	8	0
MS3_07136	35	Cadherin		0	0	0	0	0	0	7	8	6	6	8	0
MS3_07169	35			0	0	0	0	0	0	7	8	6	6	8	0
MS3_07196	35			0	0	0	0	0	0	7	8	6	6	8	0
MS3_07224	35			0	0	0	0	0	0	7	8	6	6	8	0
MS3_07227	35			0	0	0	0	0	0	7	8	6	6	8	0
MS3_07243	35			0	0	0	0	0	0	7	8	6	6	8	0
MS3_07249	35			0	0	0	0	0	0	7	8	6	6	8	0
MS3_07259	35			0	0	0	0	0	0	7	8	6	6	8	0
MS3_07265	35			0	0	0	0	0	0	7	8	6	6	8	0
MS3_07269	35	Lysosomal transcription factor, NCU-G1		0	0	0	0	0	0	7	8	6	6	8	0
MS3_07333	35			0	0	0	0	0	0	7	8	6	6	8	0
MS3_07346	35			0	0	0	0	0	0	7	8	6	6	8	0
MS3_07347	35			0	0	0	0	0	0	7	8	6	6	8	0
MS3_07359	35			0	0	0	0	0	0	7	8	6	6	8	0
MS3_07361	35			0	0	0	0	0	0	7	8	6	6	8	0
MS3_07442	35			0	0	0	0	0	0	7	8	6	6	8	0
MS3_07497	35	Epithelial sodium channel		0	0	0	0	0	0	7	8	6	6	8	0
MS3_07507	35	7TM GPCR, serpentine receptor class w (Srw)		0	0	0	0	0	0	7	8	6	6	8	0
MS3_07511	35			0	0	0	0	0	0	7	8	6	6	8	0
MS3_07518	35			0	0	0	0	0	0	7	8	6	6	8	0
MS3_07579	35			0	0	0	0	0	0	7	8	6	6	8	0
MS3_07617	35	Dual specificity phosphatase, catalytic domain	DUS14_MOUSE Q9JLY7	0	0	0	0	0	0	7	8	6	6	8	0
MS3_07618	35	Domain of unknown function DUF4476		0	0	0	7	0	0	0	8	6	6	8	0
MS3_07627	35			0	0	0	0	0	0	7	8	6	6	8	0
MS3_07647	35			0	0	0	0	0	0	7	8	6	6	8	0
MS3_07671	35			0	0	0	0	0	0	7	8	6	6	8	0
MS3_07682	35			0	0	0	0	0	0	7	8	6	6	8	0
MS3_07706	35			0	0	0	0	0	0	7	8	6	6	8	0
MS3_07710	35			0	0	0	0	0	0	7	8	6	6	8	0
MS3_07718	35			0	0	8	0	0	0	7	8	6	6	0	0
MS3_07726	35			0	0	0	0	0	0	7	8	6	6	8	0
MS3_07755	35			0	0	0	0	0	0	7	8	6	6	8	0
MS3_07781	35			0	0	0	0	0	0	7	8	6	6	8	0
MS3_07822	35			0	0	0	0	0	0	7	8	6	6	8	0
MS3_07829	35	Centromere protein Mis12		0	0	0	7	0	0	0	8	6	6	8	0
MS3_07832	35	Chromosome segregation protein Spc25		0	0	0	7	0	0	0	8	6	6	8	0
MS3_07888	35			0	0	0	0	0	0	7	8	6	6	8	0
MS3_07890	35			0	0	0	0	0	0	7	8	6	6	8	0
MS3_07909	35			0	0	0	0	0	0	7	8	6	6	8	0
MS3_07995	35			0	0	0	0	0	0	7	8	6	6	8	0
MS3_08017	35	C2 domain		0	0	0	0	0	0	7	8	6	6	8	0
MS3_08025	35			0	0	0	0	0	0	7	8	6	6	8	0
MS3_08032	35	Thrombospondin type-1 (TSP1) repeat		0	0	0	0	0	0	7	8	6	6	8	0
MS3_08070	35			0	0	0	0	0	0	7	8	6	6	8	0
MS3_08084	35			0	0	0	0	0	0	7	8	6	6	8	0
MS3_08097	35			0	0	0	0	0	0	7	8	6	6	8	0
MS3_08132	35			0	0	0	0	0	0	7	8	6	6	8	0
MS3_08147	35			0	0	0	0	0	0	7	8	6	6	8	0
MS3_08154	35			0	0	8	0	0	0	7	8	6	6	0	0
MS3_08164	35			0	0	8	0	0	0	7	8	6	6	0	0
MS3_08178	35			0	0	0	0	0	0	7	8	6	6	8	0
MS3_08180	35			0	0	0	0	0	0	7	8	6	6	8	0
MS3_08214	35	Myc-type, basic helix-loop-helix (bHLH) domain		0	0	0	0	0	0	7	8	6	6	8	0
MS3_08218	35			0	0	0	0	0	0	7	8	6	6	8	0
MS3_08233	35			0	0	0	0	0	0	7	8	6	6	8	0
MS3_08311	35	CST complex subunit Ten1, animal and plant type		0	0	0	7	0	0	0	8	6	6	8	0
MS3_08327	35			0	0	0	0	0	0	7	8	6	6	8	0
MS3_08337	35			0	0	0	0	0	0	7	8	6	6	8	0
MS3_08344	35			0	0	0	0	0	0	7	8	6	6	8	0
MS3_08439	35			0	0	0	0	0	0	7	8	6	6	8	0
MS3_08486	35	Zinc finger, nuclear hormone receptor-type		0	0	0	0	0	0	7	8	6	6	8	0
MS3_08494	35			0	0	0	0	0	0	7	8	6	6	8	0
MS3_08555	35			0	0	0	0	0	0	7	8	6	6	8	0
MS3_08582	35			0	0	0	0	0	0	7	8	6	6	8	0
MS3_08643	35			0	0	0	0	0	0	7	8	6	6	8	0
MS3_08650	35			0	0	0	0	0	0	7	8	6	6	8	0
MS3_08675	35			0	0	0	0	0	0	7	8	6	6	8	0
MS3_08690	35			0	0	0	0	0	0	7	8	6	6	8	0
MS3_08778	35			0	0	0	0	0	0	7	8	6	6	8	0
MS3_08781	35			0	0	0	0	0	0	7	8	6	6	8	0
MS3_08814	35			0	0	0	0	0	0	7	8	6	6	8	0
MS3_08831	35			0	0	0	0	0	0	7	8	6	6	8	0
MS3_08844	35			0	0	0	0	0	0	7	8	6	6	8	0
MS3_08898	35	RUN domain	RUSC1_MOUSE Q8BG26	0	0	0	0	0	0	7	8	6	6	8	0
MS3_08902	35			0	0	0	0	0	0	7	8	6	6	8	0
MS3_08936	35			0	0	0	0	0	0	7	8	6	6	8	0
MS3_08941	35			0	0	0	0	0	0	7	8	6	6	8	0
MS3_08952	35			0	0	0	0	0	0	7	8	6	6	8	0
MS3_08956	35			0	0	0	0	0	0	7	8	6	6	8	0
MS3_08958	35			0	0	0	0	0	0	7	8	6	6	8	0
MS3_08963	35			0	0	0	0	0	0	7	8	6	6	8	0
MS3_08964	35			0	0	0	0	0	0	7	8	6	6	8	0
MS3_08986	35			0	0	0	0	0	0	7	8	6	6	8	0
MS3_09006	35			0	0	0	0	0	0	7	8	6	6	8	0
MS3_09080	35	G protein-coupled receptor, rhodopsin-like		0	0	0	0	0	0	7	8	6	6	8	0
MS3_09085	35			0	0	0	0	0	0	7	8	6	6	8	0
MS3_09114	35			0	0	0	0	0	0	7	8	6	6	8	0
MS3_09148	35			0	0	0	0	0	0	7	8	6	6	8	0
MS3_09170	35			0	0	0	0	0	0	7	8	6	6	8	0
MS3_09213	35			0	0	0	0	0	0	7	8	6	6	8	0
MS3_09230	35			0	0	0	0	0	0	7	8	6	6	8	0
MS3_09253	35	Modulator of levamisole receptor-1		0	0	0	7	0	0	0	8	6	6	8	0
MS3_09292	35			0	0	0	0	0	0	7	8	6	6	8	0
MS3_09315	35			0	0	0	0	0	0	7	8	6	6	8	0
MS3_09452	35			0	0	0	0	0	0	7	8	6	6	8	0
MS3_09460	35			0	0	0	0	0	0	7	8	6	6	8	0
MS3_09504	35			0	0	0	0	0	0	7	8	6	6	8	0
MS3_09523	35		AB17A_HUMAN Q96GS6	0	0	0	0	0	0	7	8	6	6	8	0
MS3_09618	35			0	0	0	0	0	0	7	8	6	6	8	0
MS3_09629	35			0	0	0	0	0	0	7	8	6	6	8	0
MS3_09637	35	Leucine-rich repeat		0	0	0	0	0	0	7	8	6	6	8	0
MS3_09677	35			0	0	0	0	0	0	7	8	6	6	8	0
MS3_09713	35			0	0	0	0	0	0	7	8	6	6	8	0
MS3_09753	35			0	0	0	0	0	0	7	8	6	6	8	0
MS3_09757	35			0	0	0	0	0	0	7	8	6	6	8	0
MS3_09769	35			0	0	0	0	0	0	7	8	6	6	8	0
MS3_09791	35	SOCS box domain		0	0	0	0	0	0	7	8	6	6	8	0
MS3_09807	35	G protein-coupled receptor, rhodopsin-like		0	0	0	0	0	0	7	8	6	6	8	0
MS3_09851	35			0	0	0	0	0	0	7	8	6	6	8	0
MS3_09871	35			0	0	0	0	0	0	7	8	6	6	8	0
MS3_09882	35			0	0	0	0	0	0	7	8	6	6	8	0
MS3_09896	35			0	0	0	0	0	0	7	8	6	6	8	0
MS3_09898	35			0	0	0	0	0	0	7	8	6	6	8	0
MS3_09901	35			0	0	0	0	0	0	7	8	6	6	8	0
MS3_09913	35			0	0	0	0	0	0	7	8	6	6	8	0
MS3_09926	35			0	0	0	0	0	0	7	8	6	6	8	0
MS3_09929	35			0	0	0	0	0	0	7	8	6	6	8	0
MS3_09966	35			0	0	0	0	0	0	7	8	6	6	8	0
MS3_10013	35			0	0	0	0	0	0	7	8	6	6	8	0
MS3_10015	35			0	0	0	0	0	0	7	8	6	6	8	0
MS3_10039	35			0	0	0	0	0	0	7	8	6	6	8	0
MS3_10048	35			0	0	0	0	0	0	7	8	6	6	8	0
MS3_10054	35			0	0	0	0	0	0	7	8	6	6	8	0
MS3_10057	35			0	0	0	0	0	0	7	8	6	6	8	0
MS3_10110	35			0	0	0	0	0	0	7	8	6	6	8	0
MS3_10128	35			0	0	0	0	0	0	7	8	6	6	8	0
MS3_10182	35			0	0	0	0	0	0	7	8	6	6	8	0
MS3_10184	35			0	0	0	0	0	0	7	8	6	6	8	0
MS3_10185	35			0	0	0	0	0	0	7	8	6	6	8	0
MS3_10240	35			0	0	0	0	0	0	7	8	6	6	8	0
MS3_10248	35			0	0	0	0	0	0	7	8	6	6	8	0
MS3_10259	35			0	0	0	0	0	0	7	8	6	6	8	0
MS3_10273	35			0	0	0	0	0	0	7	8	6	6	8	0
MS3_10302	35			0	0	0	0	0	0	7	8	6	6	8	0
MS3_10315	35	UspA		0	0	0	0	0	0	7	8	6	6	8	0
MS3_10333	35			0	0	0	0	0	0	7	8	6	6	8	0
MS3_10351	35			0	0	0	0	0	0	7	8	6	6	8	0
MS3_10400	35			0	0	0	0	0	0	7	8	6	6	8	0
MS3_10431	35			0	0	0	0	0	0	7	8	6	6	8	0
MS3_10469	35			0	0	0	0	0	0	7	8	6	6	8	0
MS3_10496	35			0	0	0	0	0	0	7	8	6	6	8	0
MS3_10499	35			0	0	0	0	0	0	7	8	6	6	8	0
MS3_10507	35			0	0	0	0	0	0	7	8	6	6	8	0
MS3_10573	35			0	0	0	0	0	0	7	8	6	6	8	0
MS3_10602	35			0	0	0	0	0	0	7	8	6	6	8	0
MS3_10620	35			0	0	0	0	0	0	7	8	6	6	8	0
MS3_10644	35			0	0	0	0	0	0	7	8	6	6	8	0
MS3_10658	35			0	0	0	0	0	0	7	8	6	6	8	0
MS3_10688	35			0	0	0	0	0	0	7	8	6	6	8	0
MS3_10690	35			0	0	0	0	0	0	7	8	6	6	8	0
MS3_10698	35			0	0	0	0	0	0	7	8	6	6	8	0
MS3_10702	35			0	0	0	0	0	0	7	8	6	6	8	0
MS3_10717	35	Ephrin receptor-binding domain		0	0	0	0	0	0	7	8	6	6	8	0
MS3_10722	35			0	0	0	0	0	0	7	8	6	6	8	0
MS3_10733	35			0	0	0	0	0	0	7	8	6	6	8	0
MS3_10737	35			0	0	0	0	0	0	7	8	6	6	8	0
MS3_10784	35			0	0	0	0	0	0	7	8	6	6	8	0
MS3_10813	35			0	0	0	0	0	0	7	8	6	6	8	0
MS3_10818	35			0	0	0	0	0	0	7	8	6	6	8	0
MS3_10854	35			0	0	0	0	0	0	7	8	6	6	8	0
MS3_10875	35			0	0	0	0	0	0	7	8	6	6	8	0
MS3_10882	35			0	0	0	0	0	0	7	8	6	6	8	0
MS3_10913	35			0	0	0	0	0	0	7	8	6	6	8	0
MS3_10962	35			0	0	0	0	0	0	7	8	6	6	8	0
MS3_10964	35			0	0	0	0	0	0	7	8	6	6	8	0
MS3_10967	35			0	0	0	0	0	0	7	8	6	6	8	0
MS3_11005	35			0	0	0	0	0	0	7	8	6	6	8	0
MS3_11010	35			0	0	0	0	0	0	7	8	6	6	8	0
MS3_11025	35	Laminin IV		0	0	0	0	0	0	7	8	6	6	8	0
MS3_11042	35			0	0	0	0	0	0	7	8	6	6	8	0
MS3_11052	35			0	0	0	0	0	0	7	8	6	6	8	0
MS3_11071	35			0	0	0	0	0	0	7	8	6	6	8	0
MS3_11109	35			0	0	0	0	0	0	7	8	6	6	8	0
MS3_11117	35	Nop domain		0	0	0	0	0	0	7	8	6	6	8	0
MS3_11120	35			0	0	0	0	0	0	7	8	6	6	8	0
MS3_11131	35			0	0	0	0	0	0	7	8	6	6	8	0
MS3_11143	35			0	0	0	0	0	0	7	8	6	6	8	0
MS3_11156	35	Protein of unknown function DUF1759		0	0	0	0	0	0	7	8	6	6	8	0
MS3_11176	35			0	0	0	0	0	0	7	8	6	6	8	0
MS3_11219	35			0	0	0	0	0	0	7	8	6	6	8	0
MS3_11222	35			0	0	0	0	0	0	7	8	6	6	8	0
MS3_11243	35			0	0	0	0	0	0	7	8	6	6	8	0
MS3_11266	35			0	0	0	0	0	0	7	8	6	6	8	0
MS3_11270	35			0	0	0	0	0	0	7	8	6	6	8	0
MS3_11286	35			0	0	0	0	0	0	7	8	6	6	8	0
MS3_11288	35			0	0	0	0	0	0	7	8	6	6	8	0
MS3_11292	35			0	0	0	0	0	0	7	8	6	6	8	0
MS3_11301	35			0	0	0	0	0	0	7	8	6	6	8	0
MS3_11313	35			0	0	0	0	0	0	7	8	6	6	8	0
MS3_11319	35			0	0	0	0	0	0	7	8	6	6	8	0
MS3_11322	35			0	0	0	0	0	0	7	8	6	6	8	0
MS3_11330	35			0	0	0	0	0	0	7	8	6	6	8	0
MS3_11338	35			0	0	0	0	0	0	7	8	6	6	8	0
MS3_11380	35			0	0	0	0	0	0	7	8	6	6	8	0
MS3_11402	35			0	0	0	0	0	0	7	8	6	6	8	0
MS3_11405	35			0	0	0	0	0	0	7	8	6	6	8	0
MS3_11407	35			0	0	0	0	0	0	7	8	6	6	8	0
MS3_11427	35	F-actin binding		0	0	0	7	0	0	0	8	6	6	8	0
MS3_11467	35			0	0	0	0	0	0	7	8	6	6	8	0
MS3_11473	35			0	0	0	0	0	0	7	8	6	6	8	0
MS3_11490	35			0	0	0	0	0	0	7	8	6	6	8	0
MS3_11498	35			0	0	0	0	0	0	7	8	6	6	8	0
MS3_11501	35			0	0	0	0	0	0	7	8	6	6	8	0
MS3_11512	35			0	0	0	0	0	0	7	8	6	6	8	0
MS3_11518	35			0	0	0	0	0	0	7	8	6	6	8	0
MS3_11523	35			0	0	0	0	0	0	7	8	6	6	8	0
MS3_11525	35			0	0	0	0	0	0	7	8	6	6	8	0
MS3_11530	35	Niemann-Pick C1, N-terminal		0	0	0	0	0	0	7	8	6	6	8	0
MS3_11548	35			0	0	0	0	0	0	7	8	6	6	8	0
MS3_11557	35			0	0	0	0	0	0	7	8	6	6	8	0
MS3_00185	34	Transcriptional coactivator/pterin dehydratase	PHS2_CUPNJ Q46VT8	0	0	0	7	0	0	0	8	6	6	0	7
MS3_01092	34			0	0	8	0	5	0	7	8	0	6	0	0
MS3_01100	34	CD225/Dispanin family		0	0	0	7	0	0	7	8	6	6	0	0
MS3_01155	34		ZNF14_MACFA Q4R4C7	0	9	0	0	5	0	0	8	6	6	0	0
MS3_01198	34	Low temperature viability protein		0	0	0	7	0	0	7	8	6	6	0	0
MS3_01460	34	Domain of unknown function DUF4515		0	0	0	7	0	0	7	8	6	6	0	0
MS3_01674	34	Kelch repeat type 2	KLDC3_BOVIN Q58CV6	0	0	0	7	0	0	7	8	6	6	0	0
MS3_01768	34		TENS_CHICK Q04205	0	0	0	0	0	0	7	8	6	6	0	7
MS3_01844	34	Uncharacterised domain UPF0506	SJ643_SCHJA Q5DFA1	0	0	0	0	0	0	7	8	6	6	0	7
MS3_01920	34	Uncharacterised domain UPF0506	SJ766_SCHJA Q5BQX9	0	0	0	0	0	0	7	8	6	6	0	7
MS3_01926	34	Uncharacterised domain UPF0506	SJ965_SCHJA Q5BX25	0	0	0	0	0	0	7	8	6	6	0	7
MS3_01962	34	Transcription factor Iwr1		0	0	0	7	0	0	7	8	6	6	0	0
MS3_02012	34		TOIP1_PONAB Q5R7A3	0	0	0	0	0	0	7	8	6	6	0	7
MS3_02024	34	Aurora borealis protein		0	0	0	7	0	0	7	8	6	6	0	0
MS3_02030	34	Hedgehog, N-terminal signalling domain		0	0	0	7	0	0	7	0	6	6	8	0
MS3_02038	34	Proteasome assembly chaperone 1		0	0	0	7	0	0	7	8	6	6	0	0
MS3_02397	34	Ribonuclease H2, subunit B		0	0	0	7	0	0	7	8	6	6	0	0
MS3_02422	34	D-galactoside/L-rhamnose binding SUEL lectin domain		0	0	0	7	0	0	7	8	6	6	0	0
MS3_02700	34	DNA replication factor Cdt1, C-terminal		0	0	0	7	0	0	7	8	6	6	0	0
MS3_02911	34	SCA7 domain		0	0	0	7	0	0	7	8	6	6	0	0
MS3_03010	34	N-acetylglucosaminyl transferase component		0	0	8	7	0	0	7	0	6	6	0	0
MS3_03080	34	PTHB1, N-terminal domain; PTHB1, C-terminal domain		0	0	0	7	0	0	7	8	6	6	0	0
MS3_03190	34	RNA recognition motif domain	CELF5_XENTR A0JM51	0	9	0	0	5	0	0	8	6	6	0	0
MS3_03359	34		CC170_HUMAN Q8IYT3	0	0	0	0	0	0	7	8	6	6	0	7
MS3_03791	34	Mitochondrial import inner membrane translocase subunit Tim21		0	0	0	7	0	0	7	8	6	6	0	0
MS3_03915	34	Protection of telomeres protein 1, ssDNA-binding domain		0	0	0	7	0	0	7	8	6	6	0	0
MS3_03920	34	Ecd family		0	0	0	7	0	0	7	8	6	6	0	0
MS3_04101	34	Glutathione synthase		0	0	0	7	0	0	7	8	6	6	0	0
MS3_04331	34	SAMP		0	0	0	7	0	0	7	8	6	6	0	0
MS3_04469	34	Transmembrane protein 26		0	0	0	7	0	0	7	8	6	6	0	0
MS3_04794	34	Ribonuclease P, Rpp40		0	0	0	7	0	0	7	8	6	6	0	0
MS3_04890	34		UBA1C_ARATH O64571	0	0	0	0	0	0	7	8	6	6	0	7
MS3_05090	34	Ribosomal protein L3	RM03_BOVIN Q3ZBX6	9	9	8	0	0	0	0	8	0	0	0	0
MS3_05320	34	Collagen IV, non-collagenous; Collagen triple helix repeat	CO4A1_DROME P08120	0	9	0	0	5	0	0	8	6	6	0	0
MS3_05678	34	LETM1-like		0	0	0	0	0	5	7	8	6	0	8	0
MS3_05763	34	Spermatogenesis-associated protein 7		0	0	0	7	0	0	7	8	6	6	0	0
MS3_06034	34		LRWD1_XENLA Q6GM71	0	0	0	0	0	0	7	8	6	6	0	7
MS3_06065	34	Phox-associated domain		0	0	0	7	0	0	7	8	6	6	0	0
MS3_06514	34	Protein of unknown function DUF1487		0	0	0	7	0	0	7	8	6	6	0	0
MS3_06800	34	Ribosomal protein 63, mitochondrial		0	0	0	7	0	0	7	8	6	6	0	0
MS3_06814	34	RPA-interacting protein, C-terminal domain		0	0	0	7	0	0	7	8	6	6	0	0
MS3_06866	34	Gemin6		0	0	0	7	0	0	7	8	6	6	0	0
MS3_07410	34	Dyp-type peroxidase	YFEX_ECOLI P76536	0	0	0	0	0	0	7	8	6	6	0	7
MS3_07586	34	Enkurin domain		0	0	0	7	0	0	7	8	6	6	0	0
MS3_07688	34	Learning associated protein 18-like		0	0	0	7	0	0	7	8	6	6	0	0
MS3_07780	34	Smr domain		0	0	0	7	0	0	7	8	6	6	0	0
MS3_07872	34			0	9	0	0	0	5	0	8	6	6	0	0
MS3_08037	34		RNZ2_ARATH Q8L633	0	0	0	0	0	0	7	8	6	6	0	7
MS3_08631	34			0	0	8	0	0	5	7	8	6	0	0	0
MS3_08720	34		CC173_HUMAN Q0VFZ6	0	0	0	0	0	0	7	8	6	6	0	7
MS3_08881	34	Mediator complex, subunit Med25, von Willebrand factor type A		0	0	0	7	0	0	7	8	6	6	0	0
MS3_09002	34	Survival motor neuron		0	0	0	7	0	0	7	8	6	6	0	0
MS3_09028	34	MAM domain		0	0	0	7	0	0	7	8	6	6	0	0
MS3_09363	34		TM131_HUMAN Q92545	0	0	0	0	0	0	7	8	6	6	0	7
MS3_09382	34	Zinc finger, AN1-type; Ubiquitin domain	ZFAN4_MOUSE D3Z3C6	0	0	0	0	0	0	7	8	6	6	0	7
MS3_09455	34	TMEM101 protein		0	0	0	7	0	0	7	8	6	6	0	0
MS3_09590	34	Protein-only RNase P, C-terminal		0	0	0	7	0	0	7	8	6	6	0	0
MS3_09683	34	Zinc finger, DBF-type		0	0	0	7	0	0	7	8	6	6	0	0
MS3_09703	34	Serine proteases, trypsin domain	CERC_SCHMA P12546	0	0	0	0	0	0	7	8	6	6	0	7
MS3_09912	34	F-box domain	FBX9_BOVIN Q3ZBT2	9	0	0	0	0	5	0	8	6	6	0	0
MS3_09920	34	Galectin, carbohydrate recognition domain		0	0	0	7	0	0	7	8	6	6	0	0
MS3_10214	34	GDP/GTP exchange factor Sec2, N-terminal		0	0	0	7	0	0	7	8	6	6	0	0
MS3_10326	34		CF157_XENTR Q0VFN8	0	0	0	0	0	0	7	8	6	6	0	7
MS3_10477	34	MMS22-like, C-terminal		0	0	0	7	0	0	7	8	6	6	0	0
MS3_10627	34			0	9	0	0	0	5	0	8	6	6	0	0
MS3_10782	34	YEATS		0	0	0	7	0	0	7	8	6	6	0	0
MS3_10832	34	Reverse transcriptase domain	RTXE_DROME Q9NBX4	0	0	0	0	0	0	7	8	6	6	0	7
MS3_10973	34		EPC2_XENTR Q6DJR9	0	0	0	0	0	0	7	8	6	6	0	7
MS3_11046	34	Dyp-type peroxidase	YFEX_ECOLI P76536	0	0	0	0	0	0	7	8	6	6	0	7
MS3_11074	34	MRPS27/PTCD2		0	0	0	7	0	0	7	8	6	6	0	0
MS3_11224	34	Dyp-type peroxidase	YFEX_ECOLI P76536	0	0	0	0	0	0	7	8	6	6	0	7
MS3_11573	34		YY46_NOSS1 Q8YRI1	0	0	0	0	0	0	7	8	6	6	0	7
MS3_01027	33	Major facilitator superfamily		0	0	0	0	5	0	0	8	6	6	8	0
MS3_01044	33	Cyclophilin-type peptidyl-prolyl cis-trans isomerase domain; Polymerase, nucleotidyl transferase domain; GPN-loop GTPase	GPN2_DANRE Q6PUR6	9	9	0	0	0	0	7	0	0	0	8	0
MS3_01953	33			0	0	0	0	5	0	0	8	6	6	8	0
MS3_02043	33	BLOC-1-related complex subunit 8	BORC8_DROME Q8IR45	0	0	0	7	0	5	0	8	0	6	0	7
MS3_02756	33	Small GTPase superfamily	RSLAB_MOUSE Q5SSG5	0	0	0	0	0	5	0	8	6	6	8	0
MS3_04097	33	Conserved hypothetical protein CHP02231	F37C4_CAEEL O44400	0	0	0	0	5	0	7	8	6	0	0	7
MS3_05936	33	TVP18/Calcium channel flower		0	0	0	7	5	0	7	8	0	6	0	0
MS3_07343	33	F-box domain		0	0	0	0	0	5	0	8	6	6	8	0
MS3_08001	33	Spectrin repeat		0	9	0	0	0	5	7	0	6	6	0	0
MS3_09931	33			0	0	0	0	0	5	0	8	6	6	8	0
MS3_10226	33			0	0	0	0	5	0	0	8	6	6	8	0
MS3_10227	33			0	0	0	0	5	0	0	8	6	6	8	0
MS3_10944	33			0	0	0	0	5	0	0	8	6	6	8	0
MS3_00588	32	Conserved hypothetical protein CHP02231; Domain of unknown function DUF4140	F37C4_CAEEL O44400	0	0	0	7	5	0	0	8	6	6	0	0
MS3_01466	32	Band 7 domain; EF-hand domain	STOM_HUMAN P27105	0	0	0	0	0	5	7	8	6	6	0	0
MS3_01530	32	Transmembrane protein family 132, middle domain		0	0	0	7	5	0	0	8	6	6	0	0
MS3_01649	32			0	0	0	0	0	5	7	0	6	6	8	0
MS3_01754	32	GNAT domain; Delta/Serrate/lag-2 (DSL) protein	NAA10_MOUSE Q9QY36	9	9	0	0	0	0	0	8	6	0	0	0
MS3_02065	32	Peptidase C19, ubiquitin carboxyl-terminal hydrolase		0	0	0	0	0	5	7	8	6	6	0	0
MS3_03118	32	Dual specificity phosphatase, catalytic domain	DUS15_MOUSE Q8R4V2	0	0	0	0	0	5	7	8	6	6	0	0
MS3_03608	32	G protein-coupled receptor, rhodopsin-like		0	0	0	0	5	0	7	0	6	6	8	0
MS3_03878	32		ZMY11_HUMAN Q15326	0	0	0	0	0	5	7	8	6	6	0	0
MS3_04094	32	Rho GTPase-activating protein domain	HMHA1_HUMAN Q92619	0	0	0	0	5	0	7	8	6	6	0	0
MS3_04973	32			0	0	0	0	5	0	7	8	6	6	0	0
MS3_05228	32	Major facilitator superfamily	MOT12_XENTR Q6P2X9	0	0	0	0	5	0	7	8	6	6	0	0
MS3_05560	32	LSM domain, eukaryotic/archaea-type; PQ-loop repeat	LAAT1_CAEEL Q95XZ6	0	0	0	0	5	0	0	8	6	6	0	7
MS3_05796	32	Homeobox domain	DLLH_BRAFL P53772	0	9	0	0	0	0	7	8	0	0	8	0
MS3_06007	32			0	0	0	0	0	5	7	8	6	6	0	0
MS3_06108	32	FAS1 domain	FAS1_SCHAM P10675	0	0	0	0	5	0	0	8	6	6	0	7
MS3_06177	32		TDIF1_RAT Q91Y53	0	0	0	0	0	5	7	8	6	6	0	0
MS3_08746	32	PMP-22/EMP/MP20/Claudin superfamily		0	0	0	0	0	5	7	8	6	6	0	0
MS3_10436	32	Organic solute transporter subunit alpha/Transmembrane protein 184		0	0	0	0	0	5	7	8	6	6	0	0
MS3_10585	32	Fucosyltransferase, N-terminal	FUCTA_DROME Q9VUL9	0	0	0	0	5	5	7	8	0	0	0	7
MS3_10831	32			0	0	0	0	0	5	7	8	6	6	0	0
MS3_11275	32			0	0	0	0	0	5	7	8	6	6	0	0
MS3_00141	31	Zinc finger, C2CH-type	CTBP1_CAEEL Q20595	0	0	0	0	5	0	7	0	6	6	0	7
MS3_00223	31	Major facilitator superfamily	OXLT_OXAFO Q51330	0	0	0	0	5	0	7	0	6	6	0	7
MS3_00829	31	Immunoglobulin I-set	ZIG8_CAEEL G5ED00	0	0	0	0	5	5	0	8	6	0	0	7
MS3_05742	31	Ribosomal RNA methyltransferase FtsJ domain; GPN-loop GTPase; LexA-binding, inner membrane-associated putative hydrolase	GPN3_DANRE Q6ZM63	9	9	0	7	0	0	0	0	0	6	0	0
MS3_06000	31	3-oxo-5-alpha-steroid 4-dehydrogenase, C-terminal	PORED_CAEEL Q17428	0	0	8	0	5	5	0	0	0	6	0	7
MS3_06891	31	SNF2-related, N-terminal domain; Proteasome component (PCI) domain; Helicase, C-terminal; WD40 repeat; Protein of unknown function DUF953, thioredoxin-like	EIF3A_DANRE Q6PCR7	9	9	0	0	0	0	7	0	6	0	0	0
MS3_08134	31	Ras-like guanine nucleotide exchange factor, N-terminal; Ras guanine-nucleotide exchange factors catalytic domain	RGRF2_DANRE A2CEA7	9	9	0	0	5	0	0	8	0	0	0	0
MS3_09090	31	D-aminoacyl-tRNA deacylase DTD	UBL5_CAEEL P91302	0	9	0	0	0	0	0	8	6	0	8	0
MS3_09859	31	RNA recognition motif domain; CUB domain	U2AF2_MOUSE P26369	0	9	8	0	0	0	0	8	0	6	0	0
MS3_00241	30			0	0	0	0	5	5	0	0	6	6	8	0
MS3_01157	30			0	0	8	0	0	0	0	8	6	0	8	0
MS3_01916	30	Carbohydrate-binding WSC; Glycosyl transferase, family 14; Xylosyltransferase	XYLT_DROPS Q5QQ53	0	9	0	7	0	0	0	8	6	0	0	0
MS3_02777	30		ZSA5B_HUMAN A6NJL1	0	9	0	0	0	0	7	8	6	0	0	0
MS3_03479	30	Transmembrane protein 237		0	0	0	7	0	0	7	8	0	0	8	0
MS3_04693	30	Protein of unknown function DUF3504	ZMYM3_MOUSE Q9JLM4	0	9	0	0	0	0	7	8	0	6	0	0
MS3_05143	30			0	0	8	0	0	0	0	8	6	0	8	0
MS3_06005	30	Sema domain		0	9	0	0	0	5	0	8	0	0	8	0
MS3_06339	30	Initiation factor 2B-related; Type I phosphodiesterase/nucleotide pyrophosphatase/phosphate transferase	EI2BA_HUMAN Q14232	0	9	0	0	0	0	7	8	0	6	0	0
MS3_06613	30	G protein-coupled receptor, rhodopsin-like	DRD2L_DROME Q8IS44	0	0	0	0	5	5	0	0	6	6	8	0
MS3_06971	30	C2 domain; PDZ domain	RGS3_HUMAN P49796	0	9	8	0	5	0	0	8	0	0	0	0
MS3_07711	30	Homeobox domain	SMOX6_SCHMA Q26605	0	9	0	0	0	0	7	0	6	0	8	0
MS3_10136	30		HGLB_SCHMA P09841	0	0	0	0	0	0	7	8	0	0	8	7
MS3_10420	30	Recq-mediated genome instability protein 1, C-terminal OB-fold domain		0	0	0	7	0	0	7	8	0	0	8	0
MS3_11363	30	NADH dehydrogenase [ubiquinone] 1 alpha subcomplex assembly factor 4		0	0	0	7	0	0	7	8	0	0	8	0
MS3_11559	30	FAM177 family		0	0	0	7	0	0	7	8	0	0	8	0
MS3_00117	29			0	0	0	0	0	0	7	8	0	6	8	0
MS3_00366	29			0	0	0	0	0	0	7	8	0	6	8	0
MS3_00449	29			0	0	0	0	0	0	7	8	0	6	8	0
MS3_00709	29			0	0	0	0	0	0	7	8	6	0	8	0
MS3_00730	29			0	0	0	0	0	0	7	8	0	6	8	0
MS3_00813	29			0	0	0	0	0	0	7	8	6	0	8	0
MS3_00846	29			0	0	0	0	0	0	7	8	0	6	8	0
MS3_00977	29	Forkhead-associated (FHA) domain	FRAH_NOSS1 P46017	0	0	0	0	0	0	7	8	6	0	8	0
MS3_01053	29			0	0	0	0	0	0	7	8	0	6	8	0
MS3_01103	29			0	0	0	0	0	0	7	8	0	6	8	0
MS3_01126	29			0	0	0	0	0	0	7	8	0	6	8	0
MS3_01285	29	DDHD domain		0	0	0	0	0	0	7	8	0	6	8	0
MS3_01595	29			0	0	0	0	0	0	7	8	6	0	8	0
MS3_01672	29			0	0	0	0	0	0	7	8	6	0	8	0
MS3_01791	29	FAM194 family	ERI6B_HUMAN Q5W0A0	0	0	0	7	0	0	7	8	0	0	0	7
MS3_01812	29			0	0	8	0	0	0	7	8	0	6	0	0
MS3_01813	29			0	0	0	0	0	0	7	8	6	0	8	0
MS3_01880	29			0	0	0	0	0	0	7	8	0	6	8	0
MS3_01986	29			0	0	0	0	0	0	7	8	0	6	8	0
MS3_02158	29			0	0	0	0	0	0	7	8	0	6	8	0
MS3_02164	29	Zinc finger, GATA-type	PNR_DROME P52168	0	9	0	0	0	0	0	0	6	6	8	0
MS3_02286	29			0	0	0	0	0	0	7	8	0	6	8	0
MS3_02315	29			0	0	0	0	0	0	7	8	0	6	8	0
MS3_02530	29		DCAF6_HUMAN Q58WW2	0	9	0	0	0	0	0	8	6	6	0	0
MS3_02621	29			0	0	0	0	0	0	7	8	6	0	8	0
MS3_02665	29			0	0	0	0	0	0	7	8	6	0	8	0
MS3_02776	29			0	0	0	0	0	0	7	8	0	6	8	0
MS3_02792	29			0	0	0	0	0	0	7	8	6	0	8	0
MS3_03162	29	Tudor domain		0	0	0	0	0	0	7	8	6	0	8	0
MS3_03233	29			0	0	0	0	0	0	7	8	0	6	8	0
MS3_03240	29			0	0	0	0	0	0	7	8	6	0	8	0
MS3_03318	29			0	0	0	0	0	0	7	8	0	6	8	0
MS3_03322	29			0	0	0	0	0	0	7	8	0	6	8	0
MS3_03360	29			0	0	0	0	0	0	7	8	0	6	8	0
MS3_03489	29			0	0	0	0	0	0	7	8	6	0	8	0
MS3_03522	29			0	0	0	0	0	0	7	8	6	0	8	0
MS3_03640	29			0	0	0	0	0	0	7	8	0	6	8	0
MS3_03782	29			0	0	0	0	5	5	7	0	6	6	0	0
MS3_04073	29	Apoptosis-antagonizing transcription factor, C-terminal		0	0	0	7	0	0	0	8	0	6	8	0
MS3_04169	29			0	0	0	0	0	0	7	8	0	6	8	0
MS3_04172	29			0	9	0	0	0	5	7	8	0	0	0	0
MS3_04180	29			0	0	0	0	0	0	7	8	0	6	8	0
MS3_04678	29			0	0	0	0	0	0	7	8	0	6	8	0
MS3_04860	29	Peptidase M14, carboxypeptidase A	CBPC5_XENTR B0JZV4	0	9	0	0	0	0	0	8	6	6	0	0
MS3_04902	29			0	0	0	0	0	0	7	8	0	6	8	0
MS3_04982	29	DoxX family		0	0	0	7	0	0	0	8	0	6	8	0
MS3_05031	29		RN_DROME Q9VI93	0	9	0	0	0	0	0	8	6	6	0	0
MS3_05180	29			0	0	0	0	0	0	7	8	6	0	8	0
MS3_05231	29			0	0	0	0	0	0	7	8	6	0	8	0
MS3_05392	29			0	0	0	0	0	0	7	8	6	0	8	0
MS3_05522	29			0	0	8	0	0	0	7	8	0	6	0	0
MS3_05579	29			0	0	0	0	0	0	7	8	6	0	8	0
MS3_06015	29			0	0	0	0	0	0	7	8	6	0	8	0
MS3_06045	29			0	0	0	0	0	0	7	8	0	6	8	0
MS3_06211	29			0	0	0	0	0	0	7	8	0	6	8	0
MS3_06235	29			0	0	0	0	0	0	7	8	0	6	8	0
MS3_06298	29			0	0	0	0	0	0	7	8	0	6	8	0
MS3_06306	29			0	0	0	0	0	0	7	8	0	6	8	0
MS3_06311	29			0	0	0	0	0	0	7	8	0	6	8	0
MS3_06509	29			0	0	0	0	0	0	7	8	6	0	8	0
MS3_06537	29			0	0	0	0	0	0	7	8	6	0	8	0
MS3_06644	29			0	0	0	0	0	0	7	8	0	6	8	0
MS3_06653	29			0	0	0	0	0	0	7	8	6	0	8	0
MS3_06688	29			0	0	0	0	0	0	7	8	0	6	8	0
MS3_06691	29			0	0	0	0	0	0	7	8	0	6	8	0
MS3_06807	29			0	0	0	0	0	0	7	8	0	6	8	0
MS3_06930	29			0	0	0	0	0	0	7	8	0	6	8	0
MS3_06998	29		HRG1A_DANRE Q7T3B2	0	0	0	0	0	0	0	8	6	0	8	7
MS3_07454	29			0	0	0	0	0	0	7	8	0	6	8	0
MS3_07775	29			0	0	0	0	0	0	7	8	6	0	8	0
MS3_07821	29			0	0	0	0	0	0	7	8	0	6	8	0
MS3_07918	29			0	0	0	0	0	0	7	8	0	6	8	0
MS3_07927	29			0	0	0	0	0	0	7	8	6	0	8	0
MS3_07934	29			0	0	0	0	0	0	7	8	0	6	8	0
MS3_08049	29			0	0	0	0	0	0	7	8	6	0	8	0
MS3_08380	29			0	0	0	0	0	0	7	8	0	6	8	0
MS3_08449	29			0	0	0	0	0	0	7	8	0	6	8	0
MS3_08536	29	Sperm-tail PG-rich repeat		0	0	0	0	0	0	7	8	0	6	8	0
MS3_08665	29	Leucine-rich repeat	SHOC2_CHICK Q5F4C4	0	0	0	0	0	0	7	8	0	6	8	0
MS3_09016	29			0	0	0	0	0	0	7	8	6	0	8	0
MS3_09061	29	High mobility group box domain		0	0	8	0	0	0	7	8	6	0	0	0
MS3_09098	29			0	0	0	0	0	0	7	8	0	6	8	0
MS3_09130	29	Nuclear hormone receptor, ligand-binding domain		0	0	0	0	0	0	7	8	0	6	8	0
MS3_09133	29	Sin3 associated polypeptide p18	SAP18_MOUSE O55128	0	9	0	0	0	0	0	8	6	6	0	0
MS3_09345	29	Ras guanine-nucleotide exchange factors catalytic domain	RGPS1_CHICK Q5ZJK0	0	9	0	0	0	0	0	8	6	6	0	0
MS3_09370	29			0	0	0	0	0	0	7	8	0	6	8	0
MS3_09471	29	RNA-polymerase II-associated protein 3-like, C-terminal domain		0	0	0	0	0	0	7	8	6	0	8	0
MS3_09477	29			0	0	0	0	0	0	7	8	6	0	8	0
MS3_09587	29	Protein of unknown function DUF4486	CFA54_HUMAN Q96N23	0	0	0	7	0	0	7	8	0	0	0	7
MS3_09681	29			0	0	0	0	0	0	7	8	0	6	8	0
MS3_09731	29			0	0	0	0	0	0	7	8	0	6	8	0
MS3_09990	29			0	0	0	0	0	0	7	8	0	6	8	0
MS3_10033	29			0	0	0	0	0	0	7	8	0	6	8	0
MS3_10094	29			0	0	0	0	0	0	7	8	0	6	8	0
MS3_10473	29			0	0	8	0	0	0	7	8	0	6	0	0
MS3_10568	29			0	0	0	0	0	0	7	8	0	6	8	0
MS3_10776	29			0	0	0	0	0	0	7	8	6	0	8	0
MS3_10842	29			0	0	0	0	0	0	7	8	6	0	8	0
MS3_10922	29			0	0	0	0	0	0	7	8	0	6	8	0
MS3_11495	29			0	0	0	0	0	0	7	8	6	0	8	0
MS3_11502	29			0	0	0	0	0	0	7	8	0	6	8	0
MS3_00059	28			0	0	0	0	0	0	0	8	6	6	8	0
MS3_00119	28			0	0	0	0	0	0	0	8	6	6	8	0
MS3_00421	28	Profilin		0	0	0	0	0	0	0	8	6	6	8	0
MS3_00434	28			0	0	0	0	0	0	0	8	6	6	8	0
MS3_00510	28		K1468_HUMAN Q9P260	0	0	0	0	0	0	7	8	0	6	0	7
MS3_00710	28			0	0	0	0	0	0	0	8	6	6	8	0
MS3_00754	28			0	0	0	0	0	0	0	8	6	6	8	0
MS3_00891	28	CAP domain	GPRL1_BOVIN Q32LB5	0	9	0	0	0	5	0	8	6	0	0	0
MS3_00919	28	Myb/SANT-like DNA-binding domain		0	0	0	0	0	0	0	8	6	6	8	0
MS3_01018	28			0	0	0	0	0	0	0	8	6	6	8	0
MS3_01293	28			0	0	0	0	0	0	0	8	6	6	8	0
MS3_01313	28	RNA recognition motif domain		0	0	0	0	0	0	0	8	6	6	8	0
MS3_01361	28			0	0	0	0	0	0	0	8	6	6	8	0
MS3_01373	28			0	0	0	0	0	0	0	8	6	6	8	0
MS3_01398	28			0	0	0	0	0	0	0	8	6	6	8	0
MS3_01462	28			0	0	0	0	0	0	0	8	6	6	8	0
MS3_01493	28			0	0	0	0	0	0	0	8	6	6	8	0
MS3_01511	28			0	0	0	0	0	0	0	8	6	6	8	0
MS3_01523	28			0	0	0	0	0	0	0	8	6	6	8	0
MS3_01576	28			0	0	0	0	0	0	0	8	6	6	8	0
MS3_01822	28		PIRL5_ORYSJ Q8S7M7	0	9	0	0	0	5	7	0	0	0	0	7
MS3_01840	28	Uncharacterised domain UPF0506	SJ643_SCHJA Q5DFA1	0	0	0	0	0	0	7	8	6	0	0	7
MS3_01859	28			0	0	0	0	0	0	0	8	6	6	8	0
MS3_01884	28			0	0	0	0	0	0	0	8	6	6	8	0
MS3_02067	28	Major facilitator superfamily associated domain		0	0	0	0	0	0	0	8	6	6	8	0
MS3_02210	28			0	0	0	0	0	0	0	8	6	6	8	0
MS3_02244	28			0	0	0	0	0	0	0	8	6	6	8	0
MS3_02266	28	Pancreatic hormone-like	NPF_HELAS P41321	0	0	0	7	0	0	7	8	6	0	0	0
MS3_02291	28			0	0	0	0	0	0	0	8	6	6	8	0
MS3_02296	28			0	0	0	0	0	0	0	8	6	6	8	0
MS3_02298	28			0	0	0	0	0	0	0	8	6	6	8	0
MS3_02395	28	Hydrolethalus syndrome protein 1, C-terminal domain		0	0	0	7	0	0	7	8	0	6	0	0
MS3_02638	28	Dynein light chain, type 1/2		0	0	0	0	0	0	0	8	6	6	8	0
MS3_02960	28	Uncharacterised domain UPF0506		0	0	0	0	0	0	0	8	6	6	8	0
MS3_03083	28			0	0	0	0	0	0	0	8	6	6	8	0
MS3_03154	28			0	0	0	0	0	0	0	8	6	6	8	0
MS3_03183	28			0	0	0	0	0	0	0	8	6	6	8	0
MS3_03458	28			0	0	0	0	0	0	0	8	6	6	8	0
MS3_03501	28			0	0	0	0	0	0	0	8	6	6	8	0
MS3_03502	28			0	0	0	0	0	0	0	8	6	6	8	0
MS3_03503	28			0	0	0	0	0	0	0	8	6	6	8	0
MS3_03559	28			0	0	0	0	0	0	0	8	6	6	8	0
MS3_03580	28	F-box domain		0	0	0	0	0	0	0	8	6	6	8	0
MS3_03699	28	PLAC8 motif-containing protein	CNR11_MAIZE D9HP27	0	0	0	0	0	0	0	8	6	6	8	0
MS3_03745	28			0	0	0	0	0	0	0	8	6	6	8	0
MS3_03813	28			0	0	0	0	0	0	0	8	6	6	8	0
MS3_03906	28			0	9	0	0	0	5	0	8	0	6	0	0
MS3_03987	28			0	0	0	0	0	0	0	8	6	6	8	0
MS3_04009	28			0	0	0	0	0	0	0	8	6	6	8	0
MS3_04060	28			0	0	0	0	0	0	0	8	6	6	8	0
MS3_04253	28			0	0	0	0	0	0	0	8	6	6	8	0
MS3_04257	28			0	0	0	0	0	0	0	8	6	6	8	0
MS3_04293	28			0	0	0	0	0	0	0	8	6	6	8	0
MS3_04352	28		ZN707_HUMAN Q96C28	0	0	0	0	0	0	0	8	6	6	8	0
MS3_04545	28			0	0	0	0	0	0	0	8	6	6	8	0
MS3_04810	28			0	0	0	0	0	0	0	8	6	6	8	0
MS3_04844	28			0	0	0	0	0	0	0	8	6	6	8	0
MS3_05194	28			0	0	0	0	0	0	0	8	6	6	8	0
MS3_05383	28			0	0	0	0	0	0	0	8	6	6	8	0
MS3_05408	28			0	0	0	0	0	0	0	8	6	6	8	0
MS3_05461	28			0	0	0	0	0	0	0	8	6	6	8	0
MS3_05637	28			0	0	0	0	0	0	0	8	6	6	8	0
MS3_05780	28			0	0	0	0	0	0	0	8	6	6	8	0
MS3_05786	28			0	0	0	0	0	0	0	8	6	6	8	0
MS3_05810	28			0	0	0	0	0	0	0	8	6	6	8	0
MS3_05825	28	Rho GTPase-activating protein domain		0	0	0	0	0	0	0	8	6	6	8	0
MS3_06186	28			0	0	0	0	0	0	0	8	6	6	8	0
MS3_06228	28		RGS22_HUMAN Q8NE09	0	0	0	0	0	0	7	8	0	6	0	7
MS3_06242	28			0	0	8	0	0	0	0	8	6	6	0	0
MS3_06281	28			0	0	0	0	0	0	0	8	6	6	8	0
MS3_06427	28			0	0	0	0	0	0	0	8	6	6	8	0
MS3_06522	28			0	0	0	0	0	0	0	8	6	6	8	0
MS3_06550	28			0	0	0	0	0	0	0	8	6	6	8	0
MS3_06575	28	Protein of unknown function DUF4796		0	0	0	7	0	0	7	8	6	0	0	0
MS3_06601	28			0	0	0	0	0	0	0	8	6	6	8	0
MS3_06602	28			0	0	0	0	0	0	0	8	6	6	8	0
MS3_06883	28			0	0	0	0	0	0	0	8	6	6	8	0
MS3_06980	28			0	0	0	0	0	0	0	8	6	6	8	0
MS3_07041	28			0	0	0	0	0	0	0	8	6	6	8	0
MS3_07085	28			0	0	0	0	0	0	0	8	6	6	8	0
MS3_07180	28	CD80-like, immunoglobulin C2-set		0	9	0	0	0	5	0	8	0	6	0	0
MS3_07380	28			0	0	0	0	0	0	0	8	6	6	8	0
MS3_07406	28	Dyp-type peroxidase	YFEX_ECOLI P76536	0	0	0	0	0	0	7	8	0	6	0	7
MS3_07411	28	Dyp-type peroxidase	YFEX_ECOLI P76536	0	0	0	0	0	0	7	8	0	6	0	7
MS3_07705	28			0	0	0	0	0	0	0	8	6	6	8	0
MS3_07748	28	Pseudouridine synthase, RsuA/RluB/C/D/E/F; Methylmalonic aciduria and homocystinuria type D protein	RUSD4_HUMAN Q96CM3	0	0	0	7	0	0	7	8	6	0	0	0
MS3_07788	28			0	0	0	0	0	0	0	8	6	6	8	0
MS3_07882	28			0	0	0	0	0	0	0	8	6	6	8	0
MS3_07982	28			0	0	0	0	0	0	0	8	6	6	8	0
MS3_08006	28			0	0	0	0	0	0	0	8	6	6	8	0
MS3_08052	28			0	0	0	0	0	0	0	8	6	6	8	0
MS3_08107	28	RGS domain	RGS17_CHICK Q9PWA0	0	0	0	0	0	0	0	8	6	6	8	0
MS3_08129	28			0	0	0	0	0	0	0	8	6	6	8	0
MS3_08273	28			0	0	0	0	0	0	0	8	6	6	8	0
MS3_08462	28			0	0	0	0	0	0	0	8	6	6	8	0
MS3_08500	28	CUB domain		0	0	0	0	0	5	7	8	0	0	8	0
MS3_08520	28			0	0	0	0	0	0	0	8	6	6	8	0
MS3_08606	28	PLAC8 motif-containing protein		0	0	0	0	0	0	0	8	6	6	8	0
MS3_08708	28	G protein pathway suppressor 2		0	0	0	7	0	0	7	8	6	0	0	0
MS3_08756	28			0	0	0	0	0	0	0	8	6	6	8	0
MS3_08863	28			0	0	0	0	0	0	0	8	6	6	8	0
MS3_09209	28			0	0	0	0	0	0	0	8	6	6	8	0
MS3_09225	28			0	0	0	0	0	0	0	8	6	6	8	0
MS3_09261	28			0	0	0	0	0	0	0	8	6	6	8	0
MS3_09344	28			0	0	0	0	0	0	0	8	6	6	8	0
MS3_09484	28			0	0	0	0	0	0	0	8	6	6	8	0
MS3_09499	28			0	0	0	0	0	0	0	8	6	6	8	0
MS3_09522	28	Serine aminopeptidase, S33	AB17C_DANRE Q7ZVZ7	0	0	0	0	0	0	0	8	6	6	8	0
MS3_09664	28	Solute carrier family 52, riboflavin transporter		0	0	0	7	0	0	7	0	6	0	8	0
MS3_09709	28			0	0	0	0	0	0	0	8	6	6	8	0
MS3_09710	28			0	0	0	0	0	0	0	8	6	6	8	0
MS3_09886	28			0	0	0	0	0	0	0	8	6	6	8	0
MS3_09930	28			0	0	0	0	0	0	0	8	6	6	8	0
MS3_09941	28			0	0	0	0	0	0	0	8	6	6	8	0
MS3_09947	28			0	0	0	0	0	0	0	8	6	6	8	0
MS3_09965	28	Protein of unknown function DUF1757		0	0	0	7	5	0	0	8	0	0	8	0
MS3_10301	28			0	0	0	0	0	0	0	8	6	6	8	0
MS3_10427	28			0	0	0	0	0	0	0	8	6	6	8	0
MS3_10599	28			0	0	0	0	0	0	0	8	6	6	8	0
MS3_10657	28			0	0	0	0	0	0	0	8	6	6	8	0
MS3_10734	28			0	0	0	0	0	0	0	8	6	6	8	0
MS3_10759	28			0	0	0	0	0	0	0	8	6	6	8	0
MS3_10760	28			0	0	0	0	0	0	0	8	6	6	8	0
MS3_10862	28			0	0	0	0	0	0	0	8	6	6	8	0
MS3_10945	28			0	0	0	0	0	0	0	8	6	6	8	0
MS3_11069	28			0	0	0	0	0	0	0	8	6	6	8	0
MS3_11417	28			0	0	0	0	0	0	0	8	6	6	8	0
MS3_11449	28			0	0	0	0	0	0	0	8	6	6	8	0
MS3_11497	28			0	0	0	0	0	0	0	8	6	6	8	0
MS3_11500	28			0	0	0	0	0	0	0	8	6	6	8	0
MS3_11511	28			0	0	0	0	0	0	0	8	6	6	8	0
MS3_00001	27			0	0	0	0	0	0	7	8	6	6	0	0
MS3_00023	27	Ephrin receptor-binding domain		0	0	0	0	0	0	7	8	6	6	0	0
MS3_00027	27			0	0	0	0	0	0	7	8	6	6	0	0
MS3_00072	27			0	0	0	0	0	0	7	8	6	6	0	0
MS3_00087	27			0	0	0	0	0	0	7	8	6	6	0	0
MS3_00114	27			0	0	0	0	0	0	7	8	6	6	0	0
MS3_00115	27			0	0	0	0	0	0	7	8	6	6	0	0
MS3_00129	27			0	0	0	0	0	0	7	8	6	6	0	0
MS3_00136	27			0	0	0	0	0	0	7	8	6	6	0	0
MS3_00137	27			0	0	0	0	0	0	7	8	6	6	0	0
MS3_00179	27			0	0	0	0	0	0	7	8	6	6	0	0
MS3_00213	27	KRR1 interacting protein 1; Kri1-like, C-terminal	HIL_DROME Q0E908	0	0	0	7	0	0	0	8	6	6	0	0
MS3_00290	27			0	0	0	0	0	0	7	8	6	6	0	0
MS3_00334	27			0	0	0	0	0	0	7	8	6	6	0	0
MS3_00339	27			0	0	0	0	0	0	7	8	6	6	0	0
MS3_00359	27			0	0	0	0	0	0	7	8	6	6	0	0
MS3_00360	27			0	0	0	0	0	0	7	8	6	6	0	0
MS3_00414	27			0	0	0	0	0	0	7	8	6	6	0	0
MS3_00416	27			0	0	0	0	0	0	7	8	6	6	0	0
MS3_00474	27			0	0	0	0	0	0	7	8	6	6	0	0
MS3_00478	27	IRS-type PTB domain		0	0	0	0	0	0	7	8	6	6	0	0
MS3_00482	27			0	0	0	0	0	0	7	0	6	6	8	0
MS3_00497	27			0	0	0	0	0	0	7	8	6	6	0	0
MS3_00541	27	Double-stranded RNA-binding domain		0	0	0	0	0	0	7	8	6	6	0	0
MS3_00544	27			0	0	0	0	0	0	7	8	6	6	0	0
MS3_00545	27			0	0	0	0	0	0	7	8	6	6	0	0
MS3_00546	27			0	0	0	0	0	0	7	8	6	6	0	0
MS3_00554	27			0	0	0	0	0	0	7	8	6	6	0	0
MS3_00579	27	Small GTPase superfamily	GEM_HUMAN P55040	0	9	0	0	5	0	7	0	6	0	0	0
MS3_00581	27			0	0	0	0	0	0	7	8	6	6	0	0
MS3_00590	27			0	0	0	0	0	0	7	8	6	6	0	0
MS3_00594	27			0	0	0	0	0	0	7	8	6	6	0	0
MS3_00596	27			0	0	0	0	0	0	7	8	6	6	0	0
MS3_00597	27			0	0	0	0	0	0	7	8	6	6	0	0
MS3_00599	27		F172A_DANRE Q7T297	0	0	0	0	0	0	7	8	6	6	0	0
MS3_00620	27			0	0	0	0	0	0	7	8	6	6	0	0
MS3_00694	27			0	0	0	0	0	0	7	8	6	6	0	0
MS3_00742	27			0	0	0	0	0	0	7	0	6	6	8	0
MS3_00759	27			0	0	0	0	0	0	7	8	6	6	0	0
MS3_00761	27			0	0	0	0	0	0	7	8	6	6	0	0
MS3_00788	27	MULE transposase domain		0	0	0	0	0	0	7	8	6	6	0	0
MS3_00847	27			0	0	0	0	0	0	7	8	6	6	0	0
MS3_00895	27			0	0	0	0	0	0	7	8	6	6	0	0
MS3_00897	27			0	0	0	0	0	0	7	8	6	6	0	0
MS3_00909	27			0	0	0	0	0	0	7	8	6	6	0	0
MS3_00962	27			0	0	0	0	0	0	7	8	6	6	0	0
MS3_00985	27			0	0	0	0	0	0	7	8	6	6	0	0
MS3_00986	27			0	0	0	0	0	0	7	8	6	6	0	0
MS3_01008	27			0	0	0	0	0	0	7	8	6	6	0	0
MS3_01024	27			0	0	0	0	0	0	7	8	6	6	0	0
MS3_01074	27			0	0	0	0	0	0	7	8	6	6	0	0
MS3_01077	27			0	0	0	0	0	0	7	8	6	6	0	0
MS3_01093	27			0	0	0	0	0	0	7	8	6	6	0	0
MS3_01113	27			0	0	0	0	0	0	7	8	6	6	0	0
MS3_01125	27			0	0	0	0	0	0	7	8	6	6	0	0
MS3_01134	27			0	0	0	0	0	0	7	8	6	6	0	0
MS3_01141	27			0	0	0	0	0	0	7	0	6	6	8	0
MS3_01166	27	Ras-associating (RA) domain		0	0	0	0	0	0	7	8	6	6	0	0
MS3_01170	27			0	0	0	0	0	0	7	8	6	6	0	0
MS3_01187	27			0	0	0	0	0	0	7	8	6	6	0	0
MS3_01193	27	Arginine and glutamate-rich protein 1		0	0	0	0	0	0	7	8	6	6	0	0
MS3_01204	27			0	0	0	0	0	0	7	8	6	6	0	0
MS3_01224	27			0	0	0	0	0	0	7	8	6	6	0	0
MS3_01225	27			0	0	0	0	0	0	7	8	6	6	0	0
MS3_01228	27			0	0	0	0	0	0	7	8	6	6	0	0
MS3_01232	27			0	0	0	0	0	0	7	8	6	6	0	0
MS3_01237	27	Integrator complex subunit 2		0	0	0	0	0	0	7	8	6	6	0	0
MS3_01251	27			0	0	0	0	0	0	7	8	6	6	0	0
MS3_01291	27	Ras-associating (RA) domain; SARAH domain	RASF1_MOUSE Q99MK9	0	0	0	0	0	0	7	8	6	6	0	0
MS3_01320	27			0	0	0	0	0	0	7	8	6	6	0	0
MS3_01334	27			0	0	0	0	0	0	7	8	6	6	0	0
MS3_01371	27			0	0	0	0	0	0	7	8	6	6	0	0
MS3_01396	27			0	0	0	0	0	0	7	8	6	6	0	0
MS3_01498	27			0	0	0	0	0	0	7	0	6	6	8	0
MS3_01534	27			0	0	0	0	0	0	7	8	6	6	0	0
MS3_01562	27			0	0	0	0	0	0	7	0	6	6	8	0
MS3_01589	27			0	0	0	0	0	0	7	8	6	6	0	0
MS3_01599	27			0	0	0	0	0	0	7	8	6	6	0	0
MS3_01614	27			0	0	0	0	0	0	7	8	6	6	0	0
MS3_01641	27	Innexin	UNC9_CAEEL O01393	0	0	0	0	0	0	7	8	6	6	0	0
MS3_01667	27			0	0	0	0	0	0	7	8	6	6	0	0
MS3_01673	27			0	0	0	0	0	0	7	8	6	6	0	0
MS3_01677	27	Neurotransmitter-gated ion-channel transmembrane domain	GLRA2_RAT P22771	0	0	0	0	0	0	7	0	6	6	8	0
MS3_01691	27	Basic-leucine zipper domain		0	0	0	0	0	0	7	8	6	6	0	0
MS3_01714	27			0	0	0	0	0	0	7	8	6	6	0	0
MS3_01733	27			0	0	0	0	0	0	7	8	6	6	0	0
MS3_01734	27	Zinc finger, CCCH-type		0	0	0	0	0	0	7	8	6	6	0	0
MS3_01763	27			0	0	0	0	0	0	7	8	6	6	0	0
MS3_01796	27			0	0	0	0	5	0	0	8	6	0	8	0
MS3_01867	27			0	0	0	0	0	0	7	8	6	6	0	0
MS3_01942	27			0	0	0	0	0	0	7	8	6	6	0	0
MS3_01951	27			0	0	0	0	0	0	7	8	6	6	0	0
MS3_01954	27			0	0	0	0	0	0	7	8	6	6	0	0
MS3_01967	27			0	0	0	0	0	0	7	8	6	6	0	0
MS3_01968	27			0	0	0	0	0	0	7	8	6	6	0	0
MS3_01997	27			0	0	0	0	0	0	7	8	6	6	0	0
MS3_02018	27			0	0	0	0	0	0	7	8	6	6	0	0
MS3_02023	27			0	0	0	0	0	0	7	8	6	6	0	0
MS3_02069	27			0	0	0	0	0	0	7	8	6	6	0	0
MS3_02084	27			0	0	0	0	0	0	7	8	6	6	0	0
MS3_02105	27	Toll/interleukin-1 receptor homology (TIR) domain		0	0	0	0	0	0	7	8	6	6	0	0
MS3_02192	27			0	0	0	0	0	0	7	8	6	6	0	0
MS3_02198	27			0	0	0	0	0	0	7	8	6	6	0	0
MS3_02248	27			0	0	0	0	0	0	7	8	6	6	0	0
MS3_02309	27			0	0	0	0	0	0	7	0	6	6	8	0
MS3_02386	27			0	0	0	0	0	0	7	8	6	6	0	0
MS3_02431	27			0	0	0	0	0	0	7	8	6	6	0	0
MS3_02461	27			0	0	0	0	0	0	7	8	6	6	0	0
MS3_02474	27			0	0	0	0	0	0	7	8	6	6	0	0
MS3_02493	27			0	0	0	0	0	0	7	8	6	6	0	0
MS3_02499	27	Serpin domain		0	0	0	0	0	0	7	8	6	6	0	0
MS3_02515	27			0	0	0	0	0	0	7	8	6	6	0	0
MS3_02546	27			0	0	0	0	0	0	7	8	6	6	0	0
MS3_02553	27	Saposin-like type B, region 1		0	0	0	0	0	0	7	8	6	6	0	0
MS3_02637	27			0	0	0	0	0	0	7	8	6	6	0	0
MS3_02643	27			0	0	0	0	0	0	7	0	6	6	8	0
MS3_02658	27			0	0	0	0	0	0	7	8	6	6	0	0
MS3_02659	27			0	0	0	0	0	0	7	0	6	6	8	0
MS3_02761	27	Fasciculation and elongation protein zeta, FEZ		0	0	0	0	0	0	7	8	6	6	0	0
MS3_02767	27			0	0	0	0	0	0	7	8	6	6	0	0
MS3_02771	27			0	0	0	0	0	0	7	8	6	6	0	0
MS3_02828	27			0	0	0	0	0	0	7	0	6	6	8	0
MS3_02833	27			0	0	0	0	0	0	7	8	6	6	0	0
MS3_02839	27			0	0	0	0	0	0	7	0	6	6	8	0
MS3_02845	27			0	0	0	0	0	0	7	8	6	6	0	0
MS3_02913	27			0	0	0	0	0	0	7	8	6	6	0	0
MS3_02940	27			0	0	0	0	0	0	7	8	6	6	0	0
MS3_02992	27			0	0	0	0	0	0	7	8	6	6	0	0
MS3_02993	27			0	0	0	0	0	0	7	8	6	6	0	0
MS3_02997	27			0	0	0	0	0	0	7	8	6	6	0	0
MS3_03007	27			0	0	0	0	0	0	7	8	6	6	0	0
MS3_03073	27	p53, DNA-binding domain		0	0	0	0	0	0	7	8	6	6	0	0
MS3_03087	27	ADP-ribosyl cyclase (CD38/157)		0	0	0	7	0	0	0	0	6	6	8	0
MS3_03158	27			0	0	0	0	0	0	7	8	6	6	0	0
MS3_03167	27			0	0	0	0	0	0	7	8	6	6	0	0
MS3_03177	27			0	0	0	0	0	0	7	8	6	6	0	0
MS3_03205	27			0	0	0	0	0	0	7	8	6	6	0	0
MS3_03208	27			0	0	0	0	0	0	7	8	6	6	0	0
MS3_03212	27			0	0	0	0	0	0	7	8	6	6	0	0
MS3_03244	27			0	0	0	0	0	0	7	0	6	6	8	0
MS3_03254	27			0	0	0	0	0	0	7	8	6	6	0	0
MS3_03294	27			0	0	0	0	0	0	7	8	6	6	0	0
MS3_03314	27	Transforming growth factor-beta, C-terminal		0	0	0	0	0	0	7	0	6	6	8	0
MS3_03345	27			0	0	0	0	0	0	7	8	6	6	0	0
MS3_03394	27			0	0	0	0	0	0	7	8	6	6	0	0
MS3_03409	27	Trematode Eggshell Synthesis		0	0	0	0	0	0	7	8	6	6	0	0
MS3_03441	27	Zinc finger, CCCH-type	ZC3HA_MOUSE Q8R205	0	0	0	0	0	0	7	8	6	6	0	0
MS3_03469	27			0	0	0	0	0	0	7	8	6	6	0	0
MS3_03477	27			0	0	0	0	0	0	7	8	6	6	0	0
MS3_03483	27	BEN domain		0	0	0	7	0	0	0	0	6	6	8	0
MS3_03541	27			0	0	0	0	0	0	7	8	6	6	0	0
MS3_03545	27			0	0	0	0	0	0	7	8	6	6	0	0
MS3_03607	27	Cytochrome P450		0	0	0	0	0	0	7	8	6	6	0	0
MS3_03677	27			0	0	0	0	0	0	7	8	6	6	0	0
MS3_03689	27			0	0	0	0	0	0	7	8	6	6	0	0
MS3_03703	27	TNFR/NGFR cysteine-rich region		0	0	0	0	0	0	7	8	6	6	0	0
MS3_03708	27			0	0	0	0	0	0	7	8	6	6	0	0
MS3_03735	27			0	0	0	0	0	0	7	8	6	6	0	0
MS3_03773	27	Proteasome assembly chaperone 4		0	0	0	7	0	0	0	8	6	6	0	0
MS3_03790	27	Rap1 Myb domain; TRF2-interacting telomeric protein/Rap1, C-terminal		0	0	0	7	0	0	0	8	6	6	0	0
MS3_03793	27			0	0	0	0	0	0	7	8	6	6	0	0
MS3_03811	27	Testis-specific protein TEX28/transmembrane and coiled-coil domains protein		0	0	0	7	0	0	0	8	6	6	0	0
MS3_03849	27			0	0	0	0	0	0	7	8	6	6	0	0
MS3_03859	27			0	0	0	0	0	0	7	8	6	6	0	0
MS3_03866	27	Folliculin-interacting protein, middle domain; Folliculin-interacting protein, C-terminal domain		0	0	0	7	0	0	0	8	6	6	0	0
MS3_03869	27			0	0	0	0	0	0	7	8	6	6	0	0
MS3_03912	27			0	0	0	0	0	0	7	8	6	6	0	0
MS3_03946	27			0	0	0	0	0	0	7	8	6	6	0	0
MS3_03949	27			0	0	0	0	0	0	7	8	6	6	0	0
MS3_03955	27	von Willebrand factor, type A		0	0	0	0	0	0	7	8	6	6	0	0
MS3_03961	27			0	0	0	0	0	0	7	8	6	6	0	0
MS3_03962	27			0	0	0	0	0	0	7	8	6	6	0	0
MS3_03970	27	Btz domain		0	0	0	0	0	0	7	8	6	6	0	0
MS3_04001	27			0	0	0	0	0	0	7	8	6	6	0	0
MS3_04087	27			0	0	0	0	0	0	7	8	6	6	0	0
MS3_04093	27			0	0	0	0	0	0	7	8	6	6	0	0
MS3_04147	27			0	0	0	0	0	0	7	8	6	6	0	0
MS3_04151	27			0	0	0	0	0	0	7	0	6	6	8	0
MS3_04196	27			0	0	0	0	0	0	7	8	6	6	0	0
MS3_04201	27			0	0	0	0	0	0	7	8	6	6	0	0
MS3_04300	27			0	0	0	0	0	0	7	8	6	6	0	0
MS3_04348	27			0	0	0	0	0	0	7	8	6	6	0	0
MS3_04358	27			0	0	0	0	0	0	7	8	6	6	0	0
MS3_04421	27			0	0	0	0	0	0	7	8	6	6	0	0
MS3_04444	27			0	0	0	0	0	0	7	8	6	6	0	0
MS3_04446	27			0	0	0	0	0	0	7	8	6	6	0	0
MS3_04453	27	Basic leucine zipper domain, Maf-type		0	0	0	0	0	0	7	8	6	6	0	0
MS3_04513	27			0	0	0	0	0	0	7	8	6	6	0	0
MS3_04515	27			0	0	0	0	0	0	7	8	6	6	0	0
MS3_04541	27			0	0	0	0	0	0	7	8	6	6	0	0
MS3_04583	27			0	0	0	0	0	0	7	8	6	6	0	0
MS3_04594	27	SMAD domain, Dwarfin-type; MAD homology 1, Dwarfin-type		0	0	0	0	0	0	7	8	6	6	0	0
MS3_04607	27			0	0	0	0	0	0	7	8	6	6	0	0
MS3_04620	27			0	0	0	0	0	0	7	8	6	6	0	0
MS3_04652	27			0	0	0	0	0	0	7	8	6	6	0	0
MS3_04659	27			0	0	0	0	0	0	7	8	6	6	0	0
MS3_04663	27			0	0	0	0	0	0	7	8	6	6	0	0
MS3_04738	27			0	0	0	0	0	0	7	8	6	6	0	0
MS3_04744	27			0	0	0	0	0	0	7	8	6	6	0	0
MS3_04766	27			0	0	0	0	0	0	7	8	6	6	0	0
MS3_04786	27			0	0	0	0	0	0	7	8	6	6	0	0
MS3_04800	27			0	0	0	0	0	0	7	8	6	6	0	0
MS3_04817	27	Glypican		0	0	0	0	0	0	7	8	6	6	0	0
MS3_04880	27			0	0	0	0	0	0	7	8	6	6	0	0
MS3_04882	27			0	0	0	0	0	0	7	8	6	6	0	0
MS3_04889	27			0	0	0	0	0	0	7	8	6	6	0	0
MS3_04942	27			0	0	0	0	0	0	7	8	6	6	0	0
MS3_04988	27			0	0	0	0	0	0	7	8	6	6	0	0
MS3_04992	27			0	0	0	0	0	0	7	8	6	6	0	0
MS3_05045	27			0	0	0	0	0	0	7	8	6	6	0	0
MS3_05074	27			0	0	0	0	0	0	7	8	6	6	0	0
MS3_05094	27			0	0	0	0	0	0	7	8	6	6	0	0
MS3_05111	27		KDM1B_MOUSE Q8CIG3	0	0	0	0	0	0	7	8	6	6	0	0
MS3_05130	27			0	0	0	0	0	0	7	8	6	6	0	0
MS3_05173	27			0	0	0	0	0	0	7	8	6	6	0	0
MS3_05175	27			0	0	0	0	0	0	7	8	6	6	0	0
MS3_05183	27			0	0	0	0	0	0	7	8	6	6	0	0
MS3_05210	27			0	0	0	0	0	0	7	8	6	6	0	0
MS3_05271	27			0	0	0	0	0	0	7	8	6	6	0	0
MS3_05278	27			0	0	0	0	0	0	7	8	6	6	0	0
MS3_05282	27			0	0	0	0	0	0	7	8	6	6	0	0
MS3_05290	27			0	0	0	0	0	0	7	8	6	6	0	0
MS3_05291	27			0	0	0	0	0	0	7	8	6	6	0	0
MS3_05315	27	Zinc finger, double-stranded RNA binding	ZN346_XENLA Q8AVN9	0	0	0	0	0	0	0	8	6	6	0	7
MS3_05323	27			0	0	0	0	0	0	7	8	6	6	0	0
MS3_05330	27			0	0	0	0	0	0	7	8	6	6	0	0
MS3_05370	27			0	0	0	0	0	0	7	8	6	6	0	0
MS3_05395	27			0	0	0	0	0	0	7	8	6	6	0	0
MS3_05403	27			0	0	0	0	0	0	7	8	6	6	0	0
MS3_05441	27	Leucine-rich repeat; Ankyrin repeat-containing domain	TCTE1_MACFA Q4R642	0	0	0	0	0	0	7	8	6	6	0	0
MS3_05473	27			0	0	0	0	0	0	7	8	6	6	0	0
MS3_05475	27			0	0	0	0	0	0	7	8	6	6	0	0
MS3_05492	27			0	0	0	0	0	0	7	8	6	6	0	0
MS3_05497	27			0	0	0	0	0	0	7	8	6	6	0	0
MS3_05506	27			0	0	0	0	0	0	7	8	6	6	0	0
MS3_05509	27	Low-density lipoprotein (LDL) receptor class A repeat		0	0	0	0	0	0	7	8	6	6	0	0
MS3_05529	27			0	0	0	0	0	0	7	8	6	6	0	0
MS3_05576	27			0	0	0	0	0	0	7	8	6	6	0	0
MS3_05577	27			0	0	0	0	0	0	7	8	6	6	0	0
MS3_05615	27			0	0	0	0	0	0	7	8	6	6	0	0
MS3_05621	27			0	0	0	0	0	0	7	8	6	6	0	0
MS3_05624	27			0	0	0	0	0	0	7	8	6	6	0	0
MS3_05647	27			0	0	0	0	0	0	7	8	6	6	0	0
MS3_05650	27			0	0	0	0	0	0	7	8	6	6	0	0
MS3_05724	27			0	0	0	0	0	0	7	8	6	6	0	0
MS3_05745	27			0	0	0	0	0	0	7	0	6	6	8	0
MS3_05760	27			0	0	0	0	0	0	7	8	6	6	0	0
MS3_05782	27			0	0	0	0	0	0	7	0	6	6	8	0
MS3_05803	27			0	0	0	0	0	0	7	8	6	6	0	0
MS3_05828	27			0	0	0	0	0	0	7	8	6	6	0	0
MS3_05895	27			0	0	0	0	0	0	7	8	6	6	0	0
MS3_05900	27			0	0	0	0	0	0	7	8	6	6	0	0
MS3_05922	27			0	0	0	0	0	0	7	0	6	6	8	0
MS3_05934	27			0	0	0	0	0	0	7	8	6	6	0	0
MS3_05967	27			0	0	0	0	0	0	7	8	6	6	0	0
MS3_05992	27			0	0	0	0	0	0	7	8	6	6	0	0
MS3_05996	27	Rhodanese-like domain	SELU_NITEU Q82WE9	0	0	0	0	0	0	0	8	6	6	0	7
MS3_06001	27	Domain of unknown function DUF4537		0	0	0	7	0	0	0	8	6	6	0	0
MS3_06035	27			0	0	0	0	0	0	7	8	6	6	0	0
MS3_06050	27			0	0	0	0	0	0	7	8	6	6	0	0
MS3_06055	27			0	0	0	0	0	0	7	8	6	6	0	0
MS3_06063	27			0	0	0	0	0	0	7	0	6	6	8	0
MS3_06074	27			0	0	0	0	0	0	7	0	6	6	8	0
MS3_06099	27			0	0	0	0	0	0	7	8	6	6	0	0
MS3_06107	27			0	0	0	0	0	0	7	8	6	6	0	0
MS3_06112	27			0	0	0	0	0	0	7	8	6	6	0	0
MS3_06163	27	Epithelial sodium channel		0	0	0	0	0	0	7	8	6	6	0	0
MS3_06166	27			0	0	0	0	0	0	7	8	6	6	0	0
MS3_06171	27			0	0	0	0	0	0	7	0	6	6	8	0
MS3_06192	27			0	0	0	0	0	0	7	8	6	6	0	0
MS3_06222	27			0	0	0	0	0	0	7	8	6	6	0	0
MS3_06224	27			0	0	0	0	0	0	7	8	6	6	0	0
MS3_06231	27			0	0	0	0	0	0	7	0	6	6	8	0
MS3_06247	27			0	0	0	0	0	0	7	8	6	6	0	0
MS3_06307	27			0	0	0	0	0	0	7	8	6	6	0	0
MS3_06376	27			0	0	0	0	0	0	7	8	6	6	0	0
MS3_06382	27			0	0	0	0	0	0	7	8	6	6	0	0
MS3_06446	27	Protein of unknown function DUF3719		0	0	0	7	0	0	0	8	6	6	0	0
MS3_06468	27			0	0	0	0	0	0	7	8	6	6	0	0
MS3_06502	27		WDR24_CHICK Q5ZMV9	0	0	0	0	0	0	7	8	6	6	0	0
MS3_06505	27			0	0	0	0	0	0	7	8	6	6	0	0
MS3_06526	27			0	0	0	0	0	0	7	8	6	6	0	0
MS3_06579	27			0	0	0	0	0	0	7	8	6	6	0	0
MS3_06608	27			0	0	0	0	0	0	7	8	6	6	0	0
MS3_06627	27			0	0	0	0	0	0	7	0	6	6	8	0
MS3_06665	27			0	0	0	0	0	0	7	8	6	6	0	0
MS3_06695	27			0	0	0	0	0	0	7	8	6	6	0	0
MS3_06696	27			0	0	0	0	0	0	7	8	6	6	0	0
MS3_06699	27			0	0	0	0	0	0	7	8	6	6	0	0
MS3_06703	27			0	0	0	0	0	0	7	8	6	6	0	0
MS3_06717	27			0	0	0	0	0	0	7	8	6	6	0	0
MS3_06771	27			0	0	0	0	0	0	7	8	6	6	0	0
MS3_06833	27	TRAPP II complex, Trs120	TPPC9_XENLA Q6PA97	0	0	0	7	0	0	0	8	6	6	0	0
MS3_06838	27		KAPR_CAEEL P30625	0	0	0	0	0	0	7	8	6	6	0	0
MS3_06845	27			0	0	0	0	0	0	7	8	6	6	0	0
MS3_06856	27			0	0	0	0	0	0	7	8	6	6	0	0
MS3_06900	27			0	0	0	0	0	0	7	8	6	6	0	0
MS3_06908	27			0	0	0	0	0	0	7	8	6	6	0	0
MS3_06960	27	Dendritic cell-specific transmembrane protein-like		0	0	0	0	0	0	7	8	6	6	0	0
MS3_06964	27			0	0	0	0	0	0	7	8	6	6	0	0
MS3_06970	27			0	0	0	0	0	0	7	8	6	6	0	0
MS3_07002	27			0	0	0	0	0	0	7	8	6	6	0	0
MS3_07023	27			0	0	0	0	0	0	7	8	6	6	0	0
MS3_07039	27	Protein phosphatase 1 regulatory subunit 32		0	0	0	7	0	0	0	8	6	6	0	0
MS3_07057	27			0	0	0	0	0	0	7	8	6	6	0	0
MS3_07062	27			0	0	0	0	0	0	7	8	6	6	0	0
MS3_07074	27			0	0	0	0	0	0	7	8	6	6	0	0
MS3_07113	27			0	0	0	0	0	0	7	8	6	6	0	0
MS3_07120	27			0	0	0	0	0	0	7	8	6	6	0	0
MS3_07128	27			0	0	0	0	0	0	7	8	6	6	0	0
MS3_07133	27			0	0	0	0	0	0	7	8	6	6	0	0
MS3_07134	27			0	0	0	0	0	0	7	8	6	6	0	0
MS3_07213	27			0	0	0	0	0	0	7	8	6	6	0	0
MS3_07230	27	Leucine-rich repeat; NAB co-repressor, domain	LRWD1_XENLA Q6GM71	0	0	0	0	0	0	7	8	6	6	0	0
MS3_07285	27	WD40 repeat; Small GTPase superfamily; Anaphase-promoting complex subunit 4, WD40 domain	KBRS1_MOUSE Q8CEC5	0	0	0	0	0	0	7	0	6	6	8	0
MS3_07295	27			0	0	0	0	0	0	7	8	6	6	0	0
MS3_07354	27			0	0	0	0	0	0	7	0	6	6	8	0
MS3_07405	27			0	0	0	0	0	0	7	8	6	6	0	0
MS3_07422	27	PMP-22/EMP/MP20/Claudin superfamily		0	0	0	0	0	0	7	8	6	6	0	0
MS3_07431	27	Immunoglobulin I-set		0	0	0	0	0	0	7	8	6	6	0	0
MS3_07452	27			0	0	0	0	0	0	7	8	6	6	0	0
MS3_07453	27			0	0	0	0	0	0	7	8	6	6	0	0
MS3_07537	27	Rho GTPase-activating protein domain		0	0	0	0	0	0	7	8	6	6	0	0
MS3_07566	27			0	0	0	0	0	0	7	8	6	6	0	0
MS3_07572	27	Tetraspanin/Peripherin		0	0	0	0	0	0	7	8	6	6	0	0
MS3_07594	27			0	0	0	0	0	0	7	8	6	6	0	0
MS3_07614	27			0	0	0	0	0	0	7	8	6	6	0	0
MS3_07615	27			0	0	0	0	0	0	7	0	6	6	8	0
MS3_07684	27			0	0	0	0	0	0	7	0	6	6	8	0
MS3_07734	27			0	0	0	0	0	0	7	8	6	6	0	0
MS3_07750	27			0	0	0	0	0	0	7	8	6	6	0	0
MS3_07756	27			0	0	0	0	0	0	7	8	6	6	0	0
MS3_07787	27			0	0	0	0	0	0	7	8	6	6	0	0
MS3_07791	27			0	0	0	0	0	0	7	8	6	6	0	0
MS3_07807	27			0	0	0	0	0	0	7	8	6	6	0	0
MS3_07814	27			0	0	0	0	0	0	7	8	6	6	0	0
MS3_07819	27			0	0	0	0	0	0	7	8	6	6	0	0
MS3_07895	27			0	0	0	0	0	0	7	8	6	6	0	0
MS3_07905	27			0	0	0	0	0	0	7	8	6	6	0	0
MS3_07906	27			0	0	0	0	0	0	7	8	6	6	0	0
MS3_07907	27			0	0	0	0	0	0	7	8	6	6	0	0
MS3_07908	27			0	0	0	0	0	0	7	8	6	6	0	0
MS3_08057	27			0	0	0	0	0	0	7	8	6	6	0	0
MS3_08075	27			0	0	0	0	0	0	7	8	6	6	0	0
MS3_08089	27			0	0	0	0	0	0	7	0	6	6	8	0
MS3_08109	27			0	0	0	0	0	0	7	8	6	6	0	0
MS3_08131	27			0	0	0	0	0	0	7	8	6	6	0	0
MS3_08199	27			0	0	0	0	0	0	7	8	6	6	0	0
MS3_08203	27			0	0	0	0	0	0	7	8	6	6	0	0
MS3_08240	27	SH3 domain		0	0	0	0	0	0	7	8	6	6	0	0
MS3_08261	27			0	0	0	0	0	0	7	8	6	6	0	0
MS3_08279	27	Zinc finger, BED-type; HAT, C-terminal dimerisation domain		0	0	0	7	0	0	0	8	6	6	0	0
MS3_08310	27			0	0	0	0	0	0	7	0	6	6	8	0
MS3_08318	27			0	0	0	0	0	0	7	8	6	6	0	0
MS3_08326	27			0	0	0	0	0	0	7	8	6	6	0	0
MS3_08357	27			0	0	0	0	0	0	7	8	6	6	0	0
MS3_08360	27			0	0	0	0	0	0	7	8	6	6	0	0
MS3_08385	27	Epithelial sodium channel		0	0	0	0	0	0	7	8	6	6	0	0
MS3_08406	27	Dynein light chain, type 1/2		0	0	0	0	0	0	7	8	6	6	0	0
MS3_08541	27			0	0	0	0	0	0	7	0	6	6	8	0
MS3_08622	27			0	0	0	0	0	0	7	8	6	6	0	0
MS3_08645	27			0	0	0	0	0	0	7	8	6	6	0	0
MS3_08681	27	G protein-coupled receptor, rhodopsin-like		0	0	0	0	0	0	7	8	6	6	0	0
MS3_08694	27			0	0	0	0	0	0	7	8	6	6	0	0
MS3_08739	27			0	0	0	0	0	0	7	8	6	6	0	0
MS3_08748	27			0	0	0	0	0	0	7	8	6	6	0	0
MS3_08762	27	WD40 repeat	APAF_DANRE Q9I9H8	0	0	0	0	0	0	0	8	6	6	0	7
MS3_08852	27			0	0	0	0	0	0	7	8	6	6	0	0
MS3_08909	27			0	0	0	0	0	0	7	8	6	6	0	0
MS3_08910	27			0	0	0	0	0	0	7	8	6	6	0	0
MS3_08918	27			0	0	0	0	0	0	7	8	6	6	0	0
MS3_08933	27			0	0	0	0	0	0	7	8	6	6	0	0
MS3_08934	27			0	0	0	0	0	0	7	8	6	6	0	0
MS3_08935	27			0	0	0	0	0	0	7	8	6	6	0	0
MS3_08947	27			0	0	0	0	0	0	7	8	6	6	0	0
MS3_08974	27			0	0	0	0	0	0	7	8	6	6	0	0
MS3_09017	27	Peptidyl-tRNA hydrolase, PTH2	PTRD1_HUMAN Q6GMV3	0	0	0	0	0	0	7	8	6	6	0	0
MS3_09022	27			0	0	0	0	0	0	7	8	6	6	0	0
MS3_09057	27			0	0	0	0	0	0	7	8	6	6	0	0
MS3_09063	27			0	0	0	0	0	0	7	8	6	6	0	0
MS3_09065	27			0	0	0	0	0	0	7	0	6	6	8	0
MS3_09079	27			0	0	0	0	0	0	7	8	6	6	0	0
MS3_09099	27			0	0	0	0	0	0	7	8	6	6	0	0
MS3_09104	27			0	0	0	0	0	0	7	8	6	6	0	0
MS3_09150	27			0	0	0	0	0	0	7	8	6	6	0	0
MS3_09163	27			0	0	0	0	0	0	7	8	6	6	0	0
MS3_09226	27			0	0	0	0	0	0	7	8	6	6	0	0
MS3_09232	27			0	0	0	0	0	0	7	8	6	6	0	0
MS3_09285	27			0	0	0	0	0	0	7	8	6	6	0	0
MS3_09313	27			0	0	0	0	0	0	7	8	6	6	0	0
MS3_09346	27			0	0	0	0	0	0	7	8	6	6	0	0
MS3_09432	27			0	0	0	0	0	0	7	8	6	6	0	0
MS3_09436	27			0	0	0	0	0	0	7	8	6	6	0	0
MS3_09491	27			0	0	0	0	0	0	7	8	6	6	0	0
MS3_09503	27			0	0	0	0	0	0	7	8	6	6	0	0
MS3_09526	27			0	0	0	0	0	0	7	8	6	6	0	0
MS3_09528	27			0	0	0	0	0	0	7	8	6	6	0	0
MS3_09547	27			0	0	0	0	0	0	7	8	6	6	0	0
MS3_09548	27			0	0	0	0	0	0	7	8	6	6	0	0
MS3_09564	27			0	0	0	0	0	0	7	8	6	6	0	0
MS3_09589	27			0	0	0	0	0	0	7	8	6	6	0	0
MS3_09595	27			0	0	0	0	0	0	7	8	6	6	0	0
MS3_09626	27			0	0	0	0	0	0	7	8	6	6	0	0
MS3_09649	27			0	0	0	0	0	0	7	8	6	6	0	0
MS3_09650	27			0	0	0	0	0	0	7	8	6	6	0	0
MS3_09658	27	HEAT repeat		0	0	0	0	0	0	7	8	6	6	0	0
MS3_09671	27			0	0	0	0	0	0	7	8	6	6	0	0
MS3_09737	27			0	0	0	0	0	0	7	8	6	6	0	0
MS3_09744	27			0	0	0	0	0	0	7	8	6	6	0	0
MS3_09747	27			0	0	0	0	0	0	7	8	6	6	0	0
MS3_09805	27			0	0	0	0	0	0	7	8	6	6	0	0
MS3_09835	27			0	0	0	0	0	0	7	8	6	6	0	0
MS3_09848	27			0	0	0	0	0	0	7	0	6	6	8	0
MS3_09849	27			0	0	0	0	0	0	7	0	6	6	8	0
MS3_09933	27			0	0	0	0	0	0	7	8	6	6	0	0
MS3_09934	27			0	0	0	0	0	0	7	8	6	6	0	0
MS3_09951	27	G-patch domain; Zinc finger, CCCH-type	ZGPAT_HUMAN Q8N5A5	0	0	0	0	0	0	7	8	6	6	0	0
MS3_09972	27	BTB/POZ domain		0	0	0	0	0	0	7	8	6	6	0	0
MS3_09974	27			0	0	0	0	0	0	7	8	6	6	0	0
MS3_09980	27			0	0	0	0	0	0	7	8	6	6	0	0
MS3_09999	27			0	0	0	0	0	0	7	8	6	6	0	0
MS3_10003	27	Peptidase M14, carboxypeptidase A		0	0	0	0	0	0	7	8	6	6	0	0
MS3_10005	27			0	0	0	0	0	0	7	8	6	6	0	0
MS3_10020	27			0	0	0	0	0	0	7	8	6	6	0	0
MS3_10025	27	Proteasome assembly chaperone 2		0	0	0	0	0	0	7	8	6	6	0	0
MS3_10075	27			0	0	0	0	0	0	7	8	6	6	0	0
MS3_10076	27			0	0	0	0	0	0	7	8	6	6	0	0
MS3_10078	27			0	0	0	0	0	0	7	8	6	6	0	0
MS3_10088	27			0	0	0	0	0	0	7	8	6	6	0	0
MS3_10111	27			0	0	0	0	0	0	7	8	6	6	0	0
MS3_10115	27			0	0	0	0	0	0	7	8	6	6	0	0
MS3_10118	27			0	0	0	0	0	0	7	0	6	6	8	0
MS3_10168	27			0	0	0	0	0	0	7	8	6	6	0	0
MS3_10198	27			0	0	0	0	0	0	7	8	6	6	0	0
MS3_10236	27			0	0	0	0	0	0	7	8	6	6	0	0
MS3_10238	27			0	0	0	0	0	0	7	8	6	6	0	0
MS3_10246	27			0	0	0	0	0	0	7	8	6	6	0	0
MS3_10269	27	PPPDE putative peptidase domain	DESI1_RAT Q4KM30	0	0	0	0	0	0	7	8	6	6	0	0
MS3_10271	27			0	0	0	0	0	0	7	8	6	6	0	0
MS3_10280	27			0	0	0	0	0	0	7	8	6	6	0	0
MS3_10310	27			0	0	0	0	0	0	7	8	6	6	0	0
MS3_10341	27			0	0	0	0	0	0	7	8	6	6	0	0
MS3_10382	27			0	0	0	0	0	0	7	8	6	6	0	0
MS3_10402	27			0	0	0	0	0	0	7	8	6	6	0	0
MS3_10404	27	Toll/interleukin-1 receptor homology (TIR) domain		0	0	0	0	0	0	7	8	6	6	0	0
MS3_10442	27			0	0	0	0	0	0	7	8	6	6	0	0
MS3_10445	27			0	0	0	0	0	0	7	8	6	6	0	0
MS3_10454	27			0	0	0	0	0	0	7	8	6	6	0	0
MS3_10460	27			0	0	0	0	0	0	7	0	6	6	8	0
MS3_10466	27			0	0	0	0	0	0	7	8	6	6	0	0
MS3_10481	27			0	0	0	0	0	0	7	8	6	6	0	0
MS3_10506	27			0	0	0	0	0	0	7	8	6	6	0	0
MS3_10512	27			0	0	0	0	0	0	7	0	6	6	8	0
MS3_10517	27			0	0	0	0	0	0	7	8	6	6	0	0
MS3_10570	27	RWD domain		0	0	0	0	0	0	7	8	6	6	0	0
MS3_10592	27			0	0	0	0	0	0	7	8	6	6	0	0
MS3_10603	27			0	0	0	0	0	0	7	8	6	6	0	0
MS3_10615	27	Cadherin		0	0	0	0	0	0	7	8	6	6	0	0
MS3_10616	27			0	0	0	0	0	0	7	8	6	6	0	0
MS3_10636	27			0	0	0	0	0	0	7	8	6	6	0	0
MS3_10651	27			0	0	0	0	0	0	7	8	6	6	0	0
MS3_10668	27			0	0	0	0	0	0	7	8	6	6	0	0
MS3_10677	27	SCL-interrupting locus protein		0	0	0	7	0	0	0	0	6	6	8	0
MS3_10710	27			0	0	0	0	0	0	7	8	6	6	0	0
MS3_10720	27			0	0	0	0	0	0	7	8	6	6	0	0
MS3_10739	27			0	0	0	0	0	0	7	8	6	6	0	0
MS3_10800	27			0	0	0	0	0	0	7	8	6	6	0	0
MS3_10819	27			0	0	0	0	0	0	7	8	6	6	0	0
MS3_10846	27			0	0	0	0	0	0	7	8	6	6	0	0
MS3_10849	27			0	0	0	0	0	0	7	8	6	6	0	0
MS3_10860	27			0	0	0	0	0	0	7	8	6	6	0	0
MS3_10872	27			0	0	0	0	0	0	7	8	6	6	0	0
MS3_10888	27			0	0	0	0	0	0	7	8	6	6	0	0
MS3_10916	27			0	0	0	0	0	0	7	8	6	6	0	0
MS3_10942	27			0	0	0	0	0	0	7	8	6	6	0	0
MS3_11012	27			0	0	0	0	0	0	7	8	6	6	0	0
MS3_11013	27			0	0	0	0	0	0	7	8	6	6	0	0
MS3_11017	27			0	0	0	0	0	0	7	8	6	6	0	0
MS3_11029	27			0	0	0	0	0	0	7	8	6	6	0	0
MS3_11067	27			0	0	0	0	0	0	7	8	6	6	0	0
MS3_11108	27			0	0	0	0	0	0	7	8	6	6	0	0
MS3_11126	27			0	0	0	0	0	0	7	8	6	6	0	0
MS3_11129	27			0	0	0	0	0	0	7	8	6	6	0	0
MS3_11130	27			0	0	0	0	0	0	7	8	6	6	0	0
MS3_11142	27			0	0	0	0	0	0	7	8	6	6	0	0
MS3_11146	27			0	0	0	0	0	0	7	8	6	6	0	0
MS3_11160	27			0	0	0	0	0	0	7	8	6	6	0	0
MS3_11182	27			0	0	0	0	0	0	7	8	6	6	0	0
MS3_11237	27			0	0	0	0	0	0	7	8	6	6	0	0
MS3_11291	27			0	0	0	0	0	0	7	8	6	6	0	0
MS3_11295	27			0	0	0	0	0	0	7	8	6	6	0	0
MS3_11296	27			0	0	0	0	0	0	7	8	6	6	0	0
MS3_11309	27			0	0	0	0	0	0	7	8	6	6	0	0
MS3_11317	27			0	0	0	0	0	0	7	8	6	6	0	0
MS3_11357	27			0	0	0	0	0	0	7	8	6	6	0	0
MS3_11372	27			0	0	0	0	0	0	7	8	6	6	0	0
MS3_11388	27			0	0	0	0	0	0	7	8	6	6	0	0
MS3_11414	27			0	0	0	0	0	0	7	8	6	6	0	0
MS3_11415	27			0	0	0	0	0	0	7	8	6	6	0	0
MS3_11439	27			0	0	0	0	0	0	7	8	6	6	0	0
MS3_11441	27			0	0	0	0	0	0	7	8	6	6	0	0
MS3_11474	27			0	0	0	0	0	0	7	0	6	6	8	0
MS3_11481	27			0	0	0	0	0	0	7	8	6	6	0	0
MS3_11489	27			0	0	0	0	0	0	7	8	6	6	0	0
MS3_11522	27			0	0	0	0	0	0	7	8	6	6	0	0
MS3_11579	27			0	0	0	0	0	0	7	8	6	6	0	0
MS3_04123	26	G protein-coupled receptor, rhodopsin-like		0	0	0	0	5	0	7	0	6	0	8	0
MS3_04850	26		GDPP1_DANRE Q08CA1	0	0	0	0	0	0	7	0	6	6	0	7
MS3_06630	26	Neural proliferation differentiation control-1		0	0	0	0	0	5	7	0	0	6	8	0
MS3_07157	26			0	0	0	0	5	0	7	8	0	6	0	0
MS3_09019	26	Arrestin-like, N-terminal		0	0	0	0	5	0	7	8	6	0	0	0
MS3_10272	26			0	0	0	0	0	5	7	8	6	0	0	0
MS3_00033	25			0	0	0	0	5	0	0	8	6	6	0	0
MS3_02195	25	Tubulin-tyrosine ligase/Tubulin polyglutamylase	TTLL3_MOUSE A4Q9E5	0	0	0	0	0	5	0	8	6	6	0	0
MS3_04940	25	G protein-coupled receptor, rhodopsin-like	5HTR_LYMST Q25414	0	0	0	0	0	5	0	0	6	6	8	0
MS3_08373	25			0	0	0	0	0	5	0	8	6	6	0	0
MS3_08699	25			0	0	0	0	0	5	0	8	6	6	0	0
MS3_09082	25	Dbl homology (DH) domain	AUP1_DANRE Q6PBN5	0	0	0	0	0	5	0	8	6	6	0	0
MS3_10384	25	Thrombospondin type-1 (TSP1) repeat	SPON2_HUMAN Q9BUD6	0	0	0	0	0	5	0	8	6	6	0	0
MS3_01230	24			0	0	0	0	5	5	0	8	0	6	0	0
MS3_01969	24	ATPase, AAA-type, core	ATAD1_BOVIN F6QV99	0	9	0	0	0	0	7	8	0	0	0	0
MS3_04570	24	BRCT domain	PRD14_HUMAN Q9GZV8	0	9	0	0	0	0	7	8	0	0	0	0
MS3_06982	24	Palmitoyltransferase, DHHC domain; Vacuolar protein 14 C-terminal Fig4-binding domain	ZDHC6_PONAB Q5REH2	9	0	0	7	0	0	0	8	0	0	0	0
MS3_08829	24	EF-hand domain	CALUB_DANRE Q7SXV9	0	9	0	0	0	0	7	8	0	0	0	0
MS3_09616	24	Dynein family light intermediate chain	DC1L1_CHICK Q90828	0	9	0	0	0	0	7	8	0	0	0	0
MS3_00061	23			0	0	0	0	0	0	7	8	0	0	8	0
MS3_00738	23			0	0	0	0	0	0	7	8	0	0	8	0
MS3_00884	23			0	0	0	0	0	0	7	8	0	0	8	0
MS3_00922	23	CAP domain		0	0	0	0	0	0	7	8	0	0	8	0
MS3_01010	23			0	0	0	0	0	0	7	8	0	0	8	0
MS3_01063	23			0	0	0	0	0	0	7	8	0	0	8	0
MS3_01322	23			0	0	0	0	0	0	7	8	0	0	8	0
MS3_01347	23			0	0	0	0	0	0	7	8	0	0	8	0
MS3_01879	23			0	0	0	0	0	0	7	8	0	0	8	0
MS3_02106	23	Toll/interleukin-1 receptor homology (TIR) domain		0	0	0	0	0	0	7	8	0	0	8	0
MS3_02482	23			0	0	0	0	0	0	7	8	0	0	8	0
MS3_02861	23	Domain of unknown function DUF1619	TECT2_HUMAN Q96GX1	0	0	0	0	0	0	0	8	0	0	8	7
MS3_02900	23			0	0	0	0	0	0	7	8	0	0	8	0
MS3_02985	23			0	0	0	0	0	0	7	8	0	0	8	0
MS3_03026	23			0	0	0	0	0	0	7	8	0	0	8	0
MS3_03348	23			0	0	0	0	0	0	7	8	0	0	8	0
MS3_04065	23			0	0	0	0	0	0	7	8	0	0	8	0
MS3_04580	23			0	0	0	0	0	0	7	8	0	0	8	0
MS3_04666	23			0	0	0	0	0	0	7	8	0	0	8	0
MS3_04679	23			0	0	0	0	0	0	7	8	0	0	8	0
MS3_05478	23			0	0	0	0	0	0	7	8	0	0	8	0
MS3_05640	23			0	0	0	0	0	0	7	8	0	0	8	0
MS3_06449	23	Ribosomal protein L27		0	0	8	7	0	0	0	8	0	0	0	0
MS3_07636	23	Fork head domain; F-box domain	FOXK2_HUMAN Q01167	0	9	0	0	0	0	0	8	0	6	0	0
MS3_08020	23			0	0	0	0	0	0	7	8	0	0	8	0
MS3_08124	23	Rho GTPase-activating protein domain; Immunoglobulin I-set	ABR_XENTR A4II46	0	0	0	0	0	0	7	8	0	0	8	0
MS3_09192	23			0	0	8	0	0	0	7	8	0	0	0	0
MS3_09235	23	Toll/interleukin-1 receptor homology (TIR) domain		0	0	0	0	0	0	7	8	0	0	8	0
MS3_09701	23			0	0	0	0	0	0	7	8	0	0	8	0
MS3_09809	23			0	0	0	0	0	0	7	8	0	0	8	0
MS3_09937	23		MARH2_XENLA Q5PQ35	0	0	0	0	0	0	7	8	0	0	8	0
MS3_10056	23			0	0	0	0	0	0	7	8	0	0	8	0
MS3_10145	23			0	0	0	0	0	0	7	8	0	0	8	0
MS3_10287	23			0	0	0	0	0	0	7	8	0	0	8	0
MS3_10726	23			0	0	0	0	0	0	7	8	0	0	8	0
MS3_10762	23			0	0	0	0	0	0	7	8	0	0	8	0
MS3_11311	23			0	0	8	0	0	0	7	8	0	0	0	0
MS3_11340	23			0	0	0	0	0	0	7	8	0	0	8	0
MS3_11387	23			0	0	0	0	0	0	7	8	0	0	8	0
MS3_11542	23			0	0	0	0	0	0	7	8	0	0	8	0
MS3_11607	23			0	0	0	0	0	0	7	8	0	0	8	0
MS3_00390	22			0	0	0	0	0	0	0	8	0	6	8	0
MS3_00444	22	FAD dependent oxidoreductase	YAM3_SCHPO Q10058	0	0	0	0	0	0	7	8	0	0	0	7
MS3_00559	22			0	0	0	0	0	0	0	8	0	6	8	0
MS3_00841	22	Caspase recruitment domain		0	0	0	7	0	0	7	8	0	0	0	0
MS3_02505	22		NOP9_BLAGS C5JK19	0	0	0	0	0	0	7	8	0	0	0	7
MS3_02579	22			0	0	0	0	0	0	0	8	0	6	8	0
MS3_03192	22	Tetraspanin/Peripherin	IM25_SCHJA P91799	0	0	0	0	0	0	7	8	0	0	0	7
MS3_03193	22		IM25_SCHJA P91799	0	0	0	0	0	0	7	8	0	0	0	7
MS3_03194	22	Selenoprotein S		0	0	0	7	0	0	7	8	0	0	0	0
MS3_03203	22		IM25_SCHJA P91799	0	0	0	0	0	0	7	8	0	0	0	7
MS3_03837	22	Gcn5-related N-acetyltransferase (GNAT) domain, ATAT-type	ATAT_SCHJA Q5DD96	0	0	0	7	0	0	7	8	0	0	0	0
MS3_03934	22	Ubiquitin-binding domain	UBTD2_DANRE Q6DG43	0	0	0	7	0	0	7	8	0	0	0	0
MS3_04227	22			0	0	0	0	0	0	0	8	6	0	8	0
MS3_04696	22		SMOX2_SCHMA Q26601	0	0	0	0	0	0	7	8	0	0	0	7
MS3_04707	22		LIP1_STAAM P65288	0	0	0	0	0	0	7	8	0	0	0	7
MS3_05154	22			0	0	0	0	0	0	0	8	6	0	8	0
MS3_05653	22			0	0	0	0	0	0	0	8	6	0	8	0
MS3_05943	22			0	0	0	0	0	0	0	8	6	0	8	0
MS3_06181	22			0	0	0	0	0	0	0	8	0	6	8	0
MS3_06779	22	Transmembrane protein 151		0	0	0	7	0	0	7	8	0	0	0	0
MS3_06793	22	Transposase IS30-like HTH domain		0	0	0	7	0	0	7	8	0	0	0	0
MS3_06899	22			0	0	0	0	0	0	0	8	6	0	8	0
MS3_07059	22	NADH:ubiquinone oxidoreductase intermediate-associated protein 30	YF1F_SCHPO O14297	0	0	0	0	0	0	7	8	0	0	0	7
MS3_07381	22	Domain of unknown function DUF4709		0	0	0	7	0	0	7	8	0	0	0	0
MS3_07512	22			0	0	0	0	0	0	0	8	6	0	8	0
MS3_07576	22	Tetraspanin/Peripherin	IM25_SCHJA P91799	0	0	0	0	0	0	7	8	0	0	0	7
MS3_08161	22	Trematode Eggshell Synthesis	F801_SCHMA P16463	0	0	0	0	0	0	7	8	0	0	0	7
MS3_08246	22	Migration and invasion-inhibitory protein		0	0	0	7	0	0	7	8	0	0	0	0
MS3_08768	22			0	0	0	0	0	0	0	8	0	6	8	0
MS3_09512	22	NADH:ubiquinone oxidoreductase intermediate-associated protein 30	YF1F_SCHPO O14297	0	0	0	0	0	0	7	8	0	0	0	7
MS3_09708	22			0	0	0	0	0	0	0	8	0	6	8	0
MS3_10030	22			0	0	0	0	0	0	0	8	0	6	8	0
MS3_10181	22			0	0	0	0	0	0	0	8	0	6	8	0
MS3_10527	22			0	0	0	0	0	0	0	8	6	0	8	0
MS3_10594	22	WTAP/Mum2 family		0	0	0	0	0	0	0	8	0	6	8	0
MS3_10867	22			0	0	0	0	0	0	0	8	0	6	8	0
MS3_10920	22			0	0	0	0	0	0	0	8	0	6	8	0
MS3_11125	22			0	0	0	0	0	0	0	8	0	6	8	0
MS3_11379	22			0	0	0	0	0	0	0	8	0	6	8	0
MS3_11425	22			0	0	0	0	0	0	0	8	0	6	8	0
MS3_11517	22			0	0	0	0	0	0	0	8	6	0	8	0
MS3_00206	21			0	0	0	0	0	0	7	0	6	0	8	0
MS3_00227	21			0	0	0	0	0	0	7	8	6	0	0	0
MS3_00260	21			0	0	0	0	0	0	7	8	0	6	0	0
MS3_00275	21			0	0	0	0	0	0	7	8	0	6	0	0
MS3_00284	21			0	0	0	0	0	0	7	8	0	6	0	0
MS3_00298	21		ZF316_MOUSE Q6PGE4	0	0	0	0	0	0	7	8	6	0	0	0
MS3_00321	21			0	0	0	0	0	0	7	8	0	6	0	0
MS3_00341	21			0	0	0	0	0	0	7	8	0	6	0	0
MS3_00512	21			0	0	0	0	0	0	7	8	0	6	0	0
MS3_00685	21			0	0	0	0	0	0	7	8	0	6	0	0
MS3_00755	21			0	0	0	0	0	0	7	8	0	6	0	0
MS3_00878	21			0	0	0	0	0	0	7	8	0	6	0	0
MS3_00935	21			0	0	0	0	0	0	7	8	0	6	0	0
MS3_00967	21			0	0	0	0	0	0	7	8	0	6	0	0
MS3_00978	21			0	0	0	0	0	0	7	8	0	6	0	0
MS3_01135	21	Adenylyl cyclase class-3/4/guanylyl cyclase	CYA1_DROME P32870	0	9	0	0	0	0	0	0	6	6	0	0
MS3_01177	21			0	0	0	0	0	0	7	8	0	6	0	0
MS3_01246	21	IRS-type PTB domain		0	0	0	0	0	0	7	8	0	6	0	0
MS3_01360	21			0	0	0	0	0	0	7	8	0	6	0	0
MS3_01376	21			0	0	0	0	0	0	7	8	6	0	0	0
MS3_01382	21			0	0	0	0	0	0	7	0	6	0	8	0
MS3_01451	21			0	0	0	0	0	0	7	8	0	6	0	0
MS3_01545	21			0	0	0	0	0	0	7	8	6	0	0	0
MS3_01703	21			0	0	0	0	0	0	7	8	0	6	0	0
MS3_01730	21	Tetraspanin/Peripherin		0	0	0	0	0	0	7	8	6	0	0	0
MS3_01762	21			0	0	0	0	0	0	7	0	0	6	8	0
MS3_01776	21			0	0	0	0	0	0	7	8	6	0	0	0
MS3_02029	21			0	0	0	0	0	0	7	8	0	6	0	0
MS3_02040	21			0	0	0	0	0	0	7	8	0	6	0	0
MS3_02054	21	K Homology domain, type 1		0	0	0	0	0	0	7	8	6	0	0	0
MS3_02090	21			0	0	0	0	0	0	7	8	6	0	0	0
MS3_02134	21			0	0	0	0	0	0	7	8	0	6	0	0
MS3_02303	21			0	0	0	0	0	0	7	8	0	6	0	0
MS3_02456	21			0	9	0	0	0	5	7	0	0	0	0	0
MS3_02609	21			0	0	0	0	0	0	7	8	0	6	0	0
MS3_02632	21			0	0	0	0	0	0	7	8	6	0	0	0
MS3_02645	21			0	0	0	0	0	0	7	8	6	0	0	0
MS3_02657	21			0	0	0	0	0	0	7	8	0	6	0	0
MS3_02809	21			0	0	0	0	0	0	7	8	0	6	0	0
MS3_02929	21			0	0	0	0	0	0	7	8	0	6	0	0
MS3_03146	21			0	0	0	0	0	0	7	8	6	0	0	0
MS3_03182	21			0	0	0	0	0	0	7	8	6	0	0	0
MS3_03228	21			0	0	0	0	0	0	7	8	0	6	0	0
MS3_03293	21			0	0	0	0	0	0	7	8	6	0	0	0
MS3_03312	21			0	9	0	0	0	5	7	0	0	0	0	0
MS3_03364	21			0	0	0	0	0	0	7	0	6	0	8	0
MS3_03388	21	Zinc finger, TFIIB-type		0	0	0	0	0	0	7	8	6	0	0	0
MS3_03506	21			0	0	0	0	0	0	7	8	6	0	0	0
MS3_03546	21			0	0	0	0	0	0	7	8	0	6	0	0
MS3_03626	21			0	0	0	0	0	0	7	8	0	6	0	0
MS3_03628	21			0	0	0	0	0	0	7	8	0	6	0	0
MS3_03630	21			0	0	0	0	0	0	7	0	0	6	8	0
MS3_03663	21			0	0	0	0	0	0	7	8	0	6	0	0
MS3_03862	21	PPM-type phosphatase domain		0	0	0	0	0	0	7	8	0	6	0	0
MS3_03892	21			0	0	0	0	0	0	7	8	6	0	0	0
MS3_03939	21	Protein of unknown function DUF3504		0	0	0	0	0	0	7	0	0	6	8	0
MS3_04256	21			0	0	0	0	0	0	7	8	6	0	0	0
MS3_04333	21			0	0	0	0	0	0	7	8	0	6	0	0
MS3_04350	21	DM DNA-binding domain	DMT3A_DANRE P83758	0	0	0	0	0	0	7	8	0	6	0	0
MS3_04375	21			0	0	0	0	0	0	7	8	0	6	0	0
MS3_04424	21			0	0	0	0	0	0	7	8	0	6	0	0
MS3_04481	21			0	0	0	0	0	0	7	8	0	6	0	0
MS3_04608	21			0	0	0	0	0	0	7	8	6	0	0	0
MS3_04624	21			0	0	0	0	0	0	7	8	6	0	0	0
MS3_04803	21			0	0	0	0	0	0	7	8	0	6	0	0
MS3_04812	21			0	0	0	0	0	0	7	8	6	0	0	0
MS3_05041	21			0	0	0	0	0	0	7	8	0	6	0	0
MS3_05166	21		NAA60_DANRE A3KPA3	0	0	0	0	0	0	0	8	0	6	0	7
MS3_05237	21			0	0	0	0	0	0	7	8	0	6	0	0
MS3_05240	21			0	0	0	0	0	0	7	8	0	6	0	0
MS3_05381	21			0	0	0	0	0	0	7	8	6	0	0	0
MS3_05412	21			0	0	0	0	0	0	7	8	0	6	0	0
MS3_05422	21			0	0	0	0	0	0	7	8	0	6	0	0
MS3_05423	21			0	0	0	0	0	0	7	8	0	6	0	0
MS3_05438	21			0	0	0	0	0	0	7	8	6	0	0	0
MS3_05481	21	RGS domain	RGS5_MOUSE O08850	0	0	0	0	0	0	7	8	6	0	0	0
MS3_05503	21			0	0	0	0	0	0	7	8	0	6	0	0
MS3_05507	21			0	0	0	0	0	0	7	8	0	6	0	0
MS3_05548	21			0	0	0	0	0	0	7	8	0	6	0	0
MS3_05578	21			0	0	0	0	0	0	7	8	6	0	0	0
MS3_05594	21			0	0	0	0	0	0	7	8	0	6	0	0
MS3_05601	21			0	0	0	0	0	0	7	8	0	6	0	0
[truncated: 1,404 more rows]

## Sheet: STable3
Supplementary Table 3. ChEMBL compounds associated with the top five predicted drug targets in Schistosoma haematobium, their chemical properties and drug information
Target identifier	Homologous target accession number	ChEMBL target identifier	Rule-of-5 violations	Rule-of-3 pass?	Target name	Compound name	Compound synonyms	ChEMBL compound identifier	SMILES	Approval phase	Natural product?	Date of first approval	Associated patent numbers and expiry (exp.) dates	Screening against Schistosoma spp.? (Literature link)
MS3_07429	P19327	CHEMBL273	0	Y	Serotonin 1a (5-HT1a) receptor	Clonidine	St-155bs; St-155-Bs; Duraclon; Combipres; Clorpres; Clonidine; Catapres-Tts-3; Catapres-Tts-2; Catapres-Tts-1; Catapres	CHEMBL134	Clc1cccc(Cl)c1NC2=NCCN2	4	no	1974-06-22
MS3_07429	P19327	CHEMBL273	0	Y	Serotonin 1a (5-HT1a) receptor	5-(4-Chloro-Phenyl)-2,5-Dihydro-3h-Imidazo[2,1-A]Isoindol-5-Ol	Teronac; Sanorex; Mazindol; Mazanor; 42-548	CHEMBL781	OC1(N2CCN=C2c3ccccc13)c4ccc(Cl)cc4	4	no	1973-06-22
MS3_07429	P19327	CHEMBL273	0	Y	Serotonin 1a (5-HT1a) receptor	10-(2-Methyl-Imidazol-1-Ylmethyl)-5,6,9,10-Tetrahydro-4h,8h-Pyrido[3,2,1-Jk]Carbazol-11-One	Zuplenz; Zofran Odt; Zofran; Ondansetron; Gr-38032f; Gr-38032; Desmethylondansetron	CHEMBL46	Cc1nccn1CC2CCc3c(C2=O)c4ccccc4n3C	4	no	1991-06-22	9095577 (exp. 2030-07-13); 8580830 (exp. 2029-11-23)
MS3_07429	P19327	CHEMBL273	0	N	Serotonin 1a (5-HT1a) receptor	Yohimbine	Yohimbine	CHEMBL15245	COC(=O)[C@H]1[C@@H](O)CC[C@H]2CN3CCc4c([nH]c5ccccc45)[C@@H]3C[C@H]12	4	yes	NA
MS3_07429	P19327	CHEMBL273	0	N	Serotonin 1a (5-HT1a) receptor	(Trifluoperazine)10-[3-(4-Methyl-Piperazin-1-Yl)-Propyl]-2-Trifluoromethyl-10h-Phenothiazine	Trifluoperazine; Stelazine Fte; Stelazine; Amylozine	CHEMBL422	CN1CCN(CCCN2c3ccccc3Sc4ccc(cc24)C(F)(F)F)CC1	4	no	1959-06-22
MS3_07429	P19327	CHEMBL273	0	N	Serotonin 1a (5-HT1a) receptor	Trazodone; 2-{3-[4-(3-Chloro-Phenyl)-Piperazin-1-Yl]-Propyl}-2h-[1,2,4]Triazolo[4,3-A]Pyridin-3-One	Trialodine; Trazodone; Desyrel	CHEMBL621	Clc1cccc(c1)N2CCN(CCCN3N=C4C=CC=CN4C3=O)CC2	4	no	1981-06-22
MS3_07429	P19327	CHEMBL273	0	N	Serotonin 1a (5-HT1a) receptor	Timolol; (S)-1-Tert-Butylamino-3-(4-Morpholin-4-Yl-[1,2,5]Thiadiazol-3-Yloxy)-Propan-2-Ol	Tiopex; Timoptic-Xe; Timoptic; Timolol; Nyogel; Istalol; Glau-Opt; Glaucol; Blocadren; Betimol; Betim	CHEMBL499	CC(C)(C)NC[C@H](O)COc1nsnc1N2CCOCC2	4	no	1978-06-22
MS3_07429	P19327	CHEMBL273	0	N	Serotonin 1a (5-HT1a) receptor	Sumatriptan; C-[3-(2-Dimethylamino-Ethyl)-1h-Indol-5-Yl]-N-Methyl-Methanesulfonamide	Sumatriptan; Imitrex	CHEMBL128	CNS(=O)(=O)Cc1ccc2[nH]cc(CCN(C)C)c2c1	4	no	1992-06-22
MS3_07429	P19327	CHEMBL273	0	N	Serotonin 1a (5-HT1a) receptor	((-)-Sulpiride)N-(1-Ethyl-Pyrrolidin-2-Ylmethyl)-2-Methoxy-5-Sulfamoyl-Benzamide	Levosulpiride	CHEMBL267044	CCN1CCC[C@H]1CNC(=O)c2cc(ccc2OC)S(=O)(=O)N	2	no	NA
MS3_07429	P19327	CHEMBL273	0	N	Serotonin 1a (5-HT1a) receptor	(R,S) 1-Isopropylamino-3-(Naphthalen-1-Yloxy)-Propan-2-Ol; Propranolol; 1-Isopropylamino-3-(Naphthalen-1-Yloxy)-Propan-2-Ol	Propranolol; Inderide-80/25; Inderide-40/25; Inderal	CHEMBL27	CC(C)NCC(O)COc1cccc2ccccc12	4	no	1967-06-22
MS3_07429	P19327	CHEMBL273	0	N	Serotonin 1a (5-HT1a) receptor	Risperidone; 3-{3-[4-(6-Fluoro-Benzo[D]Isoxazol-3-Yl)-Piperidin-1-Yl]-Propyl}-2-Methyl-6,7,8,9-Tetrahydro-Pyrido[1,2-A]Pyrimidin-4-One; 3-{2-[4-(6-Fluoro-Benzo[D]Isoxazol-3-Yl)-Piperidin-1-Yl]-Ethyl}-2-Methyl-6,7,8,9-Tetrahydro-Pyrido[1,2-A]Pyrimidin-4-One; 3-{2-[4-(6-Fluoro-Benzo[D]Isoxazol-3-Yl)-Piperidin-1-Yl]-Ethyl}-2-Methyl-2,4a,5,6,7,8-Hexahydro-3h-Quinolin-4-One; 3-{2-[4-(5-Fluoro-Benzo[D]…	Risperidone; Risperdal Quicklet; Risperdal M-Tab; Risperdal M; Risperdal Consta Long Acting; Risperdal Consta; Risperdal; R-64766; R-64-766	CHEMBL85	CC1=C(CCN2CCC(CC2)c3noc4cc(F)ccc34)C(=O)N5CCCCC5=N1	4	no	1993-06-22	6667061*PED (exp. 2020-11-25); 6667061 (exp. 2020-05-25); 6596316*PED (exp. 2019-06-30); 6596316 (exp. 2018-12-30); 6403114*PED (exp. 2017-11-02); 6403114 (exp. 2017-05-02); 6379703*PED (exp. 2019-06-30); 6379703 (exp. 2018-12-30); 6224905*PED (exp. 2017-12-10); 6224905 (exp. 2017-06-10); 6194006*PED (exp. 2019-06-30); 6194006 (exp. 2018-12-30); 5916598*PED (exp. 2017-11-02); 5916598 (exp. 2017-0…
MS3_07429	P19327	CHEMBL273	0	N	Serotonin 1a (5-HT1a) receptor	(R)-6-Methyl-5,6,6a,7-Tetrahydro-4h-Dibenzo[De,G]Quinoline-10,11-Diol	Apomorphine	CHEMBL53	CN1CCc2cccc3c2[C@H]1Cc4ccc(O)c(O)c34	4	yes	2004-06-22
MS3_07429	P19327	CHEMBL273	0	N	Serotonin 1a (5-HT1a) receptor	Quetiapine	Zaluron Xl; Tenprolide Xl; Sondate Xl; Seroquel Xl; Seroquel; Seotiapim Xl; Quetiapine; Psyquet Xl; Mintreleq Xl; Ebesque Xl; Brancico Xl; Biquelle Xl; Atrolak Xl	CHEMBL716	OCCOCCN1CCN(CC1)C2=Nc3ccccc3Sc4ccccc24	4	no	1997-06-22
MS3_07429	P19327	CHEMBL273	0	N	Serotonin 1a (5-HT1a) receptor	Propafenone	Rythmol; Propafenone; Gnf-Pf-4594	CHEMBL631	CCCNCC(O)COc1ccccc1C(=O)CCc2ccccc2	4	no	1989-06-22
MS3_07429	P19327	CHEMBL273	0	N	Serotonin 1a (5-HT1a) receptor	Promethazine	Zipan-50; Zipan-25; Remsed; Promethegan; Promethazine; Promethacon; Phenergan	CHEMBL643	CC(CN1c2ccccc2Sc3ccccc13)N(C)C	4	no	1951-06-22
MS3_07429	P19327	CHEMBL273	0	N	Serotonin 1a (5-HT1a) receptor	Promazine	Promazine	CHEMBL564	CN(C)CCCN1c2ccccc2Sc3ccccc13	4	no	1956-06-22
MS3_07429	P19327	CHEMBL273	0	N	Serotonin 1a (5-HT1a) receptor	Prochlorperazine	Stemetil Eff; Prochlorperazine Mesilate; Prochlorperazine; Compro; Compazine	CHEMBL728	CN1CCN(CCCN2c3ccccc3Sc4ccc(Cl)cc24)CC1	4	no	1956-06-22
MS3_07429	P19327	CHEMBL273	0	N	Serotonin 1a (5-HT1a) receptor	Pipamazine	Pipamazine	CHEMBL1909072	NC(=O)C1CCN(CCCN2c3ccccc3Sc4ccc(Cl)cc24)CC1	4	no	NA
MS3_07429	P19327	CHEMBL273	0	N	Serotonin 1a (5-HT1a) receptor	Pindolol; 1-(1h-Indol-4-Yloxy)-3-Isopropylamino-Propan-2-Ol; 1-(1h-Indol-4-Yloxy)-3-Isopropylamino-Propan-2-Ol ((-)-Pindolol)	Visken; Prinodolol; Pindolol; Lb-46; Betadren	CHEMBL500	CC(C)NCC(O)COc1cccc2[nH]ccc12	4	no	1982-06-22
MS3_07429	P19327	CHEMBL273	0	N	Serotonin 1a (5-HT1a) receptor	Pergolide	Pergolide	CHEMBL531	CCCN1C[C@H](CSC)C[C@H]2[C@H]1Cc3c[nH]c4cccc2c34	4	yes	1988-06-22
MS3_07429	P19327	CHEMBL273	0	N	Serotonin 1a (5-HT1a) receptor	Oxymetazoline	Oxymetazoline; Ocuclear	CHEMBL762	Cc1cc(c(O)c(C)c1CC2=NCCN2)C(C)(C)C	4	no	1986-06-22
MS3_07429	P19327	CHEMBL273	0	N	Serotonin 1a (5-HT1a) receptor	Olanzapine; 2-Methyl-10-(4-Methyl-Piperazin-1-Yl)-4h-3-Thia-4,9-Diaza-Benzo[F]Azulene	Zyprexa Zydis; Zyprexa; Zalasta; Olanzapine; Ly-170053; Arkolamyl	CHEMBL715	CN1CCN(CC1)C2=Nc3ccccc3Nc4sc(C)cc24	4	no	1996-06-22	6960577 (exp. 2017-11-01); 5945416 (exp. 2017-03-24)
MS3_07429	P19327	CHEMBL273	0	N	Serotonin 1a (5-HT1a) receptor	Nortriptyline	Pamelor; Nortriptyline; Motival; Motipress; Aventyl; Allegron	CHEMBL445	CNCCC=C1c2ccccc2CCc3ccccc13	4	no	1964-06-22
MS3_07429	P19327	CHEMBL273	0	N	Serotonin 1a (5-HT1a) receptor	None; Aripiprazole	Opc-31; Opc-14597; Aripiprazole; Abilify Maintena; Abilify	CHEMBL1112	Clc1cccc(N2CCN(CCCCOc3ccc4CCC(=O)Nc4c3)CC2)c1Cl	4	no	2002-06-22	9387182 (exp. 2023-12-25); 9359302 (exp. 2022-09-25); 9358207 (exp. 2020-04-12); 9125939 (exp. 2026-07-28); 9089567 (exp. 2022-01-28); 8993761 (exp. 2022-09-25); 8759351 (exp. 2023-08-06); 8759350 (exp. 2027-03-02); 8722679 (exp. 2024-10-19); 8642760*PED (exp. 2023-03-25); 8642760 (exp. 2022-09-25); 8642600*PED (exp. 2022-07-28); 8642600 (exp. 2022-01-28); 8580796*PED (exp. 2023-03-25); 8580796 (…
MS3_07429	P19327	CHEMBL273	0	N	Serotonin 1a (5-HT1a) receptor	Moxonidine	Physiotens; Nucynt; Normatens; Norcynt; Moxonidine; Fisiotens; Cynt; Be5895; Bdf5896	CHEMBL19236	COc1nc(C)nc(Cl)c1NC2=NCCN2	4	no	NA
MS3_07429	P19327	CHEMBL273	0	N	Serotonin 1a (5-HT1a) receptor	Mianserin	Mianserin	CHEMBL6437	CN1CCN2C(C1)c3ccccc3Cc4ccccc24	4	no	NA
MS3_07429	P19327	CHEMBL273	0	N	Serotonin 1a (5-HT1a) receptor	Methysergide	Sansert; Methysergide; Deseril	CHEMBL1065	CC[C@@H](CO)NC(=O)[C@H]1CN(C)[C@@H]2Cc3cn(C)c4cccc(C2=C1)c34	4	yes	1962-06-22
MS3_07429	P19327	CHEMBL273	0	N	Serotonin 1a (5-HT1a) receptor	Methylergonovine	Methylergonovine; Methylergometrine	CHEMBL1201356	CC[C@@H](CO)NC(=O)[C@H]1CN(C)[C@@H]2Cc3c[nH]c4cccc(C2=C1)c34	4	yes	1946-06-22
MS3_07429	P19327	CHEMBL273	0	N	Serotonin 1a (5-HT1a) receptor	Metergoline; (4,7-Dimethyl-4,6,6a,7,8,9,10,10a-Octahydro-Indolo[4,3-Fg]Quinolin-9-Ylmethyl)-Carbamic Acid Benzyl Ester (Metergoline)	Metergoline; Mce; Liserdol; Fi-6337	CHEMBL19215	CN1C[C@H](CNC(=O)OCc2ccccc2)C[C@H]3[C@H]1Cc4cn(C)c5cccc3c45	4	yes	NA
MS3_07429	P19327	CHEMBL273	0	N	Serotonin 1a (5-HT1a) receptor	Lisuride	Revanil 200; Lysuride; Lisuride Maleate; Lisuride	CHEMBL157138	CCN(CC)C(=O)N[C@@H]1CN(C)[C@@H]2Cc3c[nH]c4cccc(C2=C1)c34	4	yes	NA
MS3_07429	P19327	CHEMBL273	0	N	Serotonin 1a (5-HT1a) receptor	Levobunolol	Levobunolol	CHEMBL1201237	CC(C)(C)NC[C@H](O)COc1cccc2C(=O)CCCc12	4	no	1985-06-22
MS3_07429	P19327	CHEMBL273	0	N	Serotonin 1a (5-HT1a) receptor	Labetalol	Trandate; Normozide; Normodyne; Labetalol	CHEMBL429	CC(CCc1ccccc1)NCC(O)c2ccc(O)c(c2)C(=O)N	4	no	1984-06-22
MS3_07429	P19327	CHEMBL273	0	N	Serotonin 1a (5-HT1a) receptor	Ketotifen	(R)-Ketotifen; Ketotifen	CHEMBL534	CN1CCC(=C2c3ccccc3CC(=O)c4sccc24)CC1	4	no	1999-06-22
MS3_07429	P19327	CHEMBL273	0	N	Serotonin 1a (5-HT1a) receptor	Haloperidol; (Haloperidol)4-[4-(4-Chloro-Phenyl)-4-Hydroxy-Piperidin-1-Yl]-1-(4-Fluoro-Phenyl)-Butan-1-One; 4-[4-(4-Chloro-Phenyl)-4-Hydroxy-Piperidin-1-Yl]-1-(4-Fluoro-Phenyl)-Butan-1-One; 4-[4-(4-Chloro-Phenyl)-4-Hydroxy-Piperidin-1-Yl]-1-(4-Fluoro-Phenyl)-Butan-1-One (Haloperidol); 3-{4-[4-(6-Fluoro-Benzo[B]Thiophen-3-Yl)-Piperazin-1-Yl]-Butyl}-2,5,5-Trimethyl-Thiazolidin-4-One	Serenace; R-1625; Mcn-Jr-1625; Keselen; Kentace; Haloperidol; Haldol Solutab; Haldol; Fortunan; Dozic; Dolpin	CHEMBL54	OC1(CCN(CCCC(=O)c2ccc(F)cc2)CC1)c3ccc(Cl)cc3	4	no	1967-06-22
MS3_07429	P19327	CHEMBL273	0	N	Serotonin 1a (5-HT1a) receptor	Guanabenz	Wy-8678; Guanabenz	CHEMBL420	NC(=N)N\N=C\c1c(Cl)cccc1Cl	4	no	1982-06-22
MS3_07429	P19327	CHEMBL273	0	N	Serotonin 1a (5-HT1a) receptor	Fluphenazine	Prolixin; Permitil; Fluphenazine	CHEMBL726	OCCN1CCN(CCCN2c3ccccc3Sc4ccc(cc24)C(F)(F)F)CC1	4	no	1959-06-22
MS3_07429	P19327	CHEMBL273	0	N	Serotonin 1a (5-HT1a) receptor	Ergotamine	Ergotamine Tartrate; Ergotamine	CHEMBL442	CN1C[C@@H](C=C2[C@H]1Cc3c[nH]c4cccc2c34)C(=O)N[C@]5(C)O[C@@]6(O)[C@@H]7CCCN7C(=O)[C@H](Cc8ccccc8)N6C5=O	4	yes	1948-06-22
MS3_07429	P19327	CHEMBL273	0	N	Serotonin 1a (5-HT1a) receptor	Ergonovine	Ergometrine	CHEMBL119443	C[C@@H](CO)NC(=O)[C@H]1CN(C)[C@@H]2Cc3c[nH]c4cccc(C2=C1)c34	4	yes	NA
MS3_07429	P19327	CHEMBL273	0	N	Serotonin 1a (5-HT1a) receptor	Econazole	Spectazole; Econazole	CHEMBL808	Clc1ccc(COC(Cn2ccnc2)c3ccc(Cl)cc3Cl)cc1	4	no	1982-06-22
MS3_07429	P19327	CHEMBL273	0	N	Serotonin 1a (5-HT1a) receptor	Droperidol	R-4749; Mcn-Jr-4749; Inapsine; Droperidol; Droleptan; Dridol	CHEMBL1108	Fc1ccc(cc1)C(=O)CCCN2CCC(=CC2)N3C(=O)Nc4ccccc34	4	no	1970-06-22
MS3_07429	P19327	CHEMBL273	0	N	Serotonin 1a (5-HT1a) receptor	Doxepin	Zonalon; Sinequan; Sinepin; P-3693a; Doxepin	CHEMBL1628227	CN(C)CCC=C1c2ccccc2COc3ccccc13	4	no	1969-06-22
MS3_07429	P19327	CHEMBL273	0	N	Serotonin 1a (5-HT1a) receptor	Dihydroergotamine	Dihydroergotamine	CHEMBL1732	CN1C[C@@H](C[C@H]2[C@H]1Cc3c[nH]c4cccc2c34)C(=O)N[C@]5(C)O[C@@]6(O)[C@@H]7CCCN7C(=O)[C@H](Cc8ccccc8)N6C5=O	4	yes	1946-06-22
MS3_07429	P19327	CHEMBL273	0	N	Serotonin 1a (5-HT1a) receptor	Dexfenfluramine	Dexfenfluramine	CHEMBL248702	CCN[C@@H](C)Cc1cccc(c1)C(F)(F)F	4	no	NA
MS3_07429	P19327	CHEMBL273	0	N	Serotonin 1a (5-HT1a) receptor	Dapiprazole	Dapiprazole	CHEMBL1201216	Cc1ccccc1N2CCN(CCc3nnc4CCCCn34)CC2	4	no	1990-06-22
MS3_07429	P19327	CHEMBL273	0	N	Serotonin 1a (5-HT1a) receptor	Cyproheptadine	Cyproheptadine	CHEMBL516	CN1CCC(=C2c3ccccc3C=Cc4ccccc24)CC1	4	no	1961-06-22
MS3_07429	P19327	CHEMBL273	0	N	Serotonin 1a (5-HT1a) receptor	Clozapine; (Clozapine)8-Chloro-11-(4-Methyl-Piperazin-1-Yl)-5h-Dibenzo[B,E][1,4]Diazepine; 8-Chloro-11-(4-Methyl-Piperazin-1-Yl)-5h-Dibenzo[B,E][1,4]Diazepine; 8-Chloro-11-(4-Methyl-Piperazin-1-Yl)-5h-Dibenzo[B,E][1,4]Diazepine (Clozapine)	Zaponex; Hf-1854; Fazaclo Odt; Fazaclo; Clozaril; Clozapine	CHEMBL42	CN1CCN(CC1)C2=Nc3cc(Cl)ccc3Nc4ccccc24	4	no	1989-06-22	6221392 (exp. 2018-04-09); 6106861 (exp. 2017-12-05); 6024981 (exp. 2018-04-09)
MS3_07429	P19327	CHEMBL273	0	N	Serotonin 1a (5-HT1a) receptor	Clenbuterol	Spiropent Mite; Spiropent; Nab-365; Clenbuterol Hcl; Clenbuterol	CHEMBL49080	CC(C)(C)NCC(O)c1cc(Cl)c(N)c(Cl)c1	4	no	NA
MS3_07429	P19327	CHEMBL273	0	N	Serotonin 1a (5-HT1a) receptor	Cisapride	R-51619; Propulsid; Cisapride	CHEMBL1729	COC1CN(CCCOc2ccc(F)cc2)CCC1NC(=O)c3cc(Cl)c(N)cc3OC	4	no	1993-06-22
MS3_07429	P19327	CHEMBL273	0	N	Serotonin 1a (5-HT1a) receptor	Chlorpromazine; (Chlorpromazine)[3-(2-Chloro-Phenothiazin-10-Yl)-Propyl]-Dimethyl-Amine; [3-(2-Chloro-Phenothiazin-10-Yl)-Propyl]-Dimethyl-Amine	Thorazine; Sonazine; Megaphen; Largactil; Elmarin; Chlorpromazine Tannate; Chlorpromazine Phenolphthalinate; Chlorpromazine Hibenzate; Chlorpromazine	CHEMBL71	CN(C)CCCN1c2ccccc2Sc3ccc(Cl)cc13	4	no	1957-06-22
MS3_07429	P19327	CHEMBL273	0	N	Serotonin 1a (5-HT1a) receptor	Carvedilol; 1-(9h-Carbazol-4-Yloxy)-3-[2-(2-Methoxy-Phenoxy)-Ethylamino]-Propan-2-Ol	Eucardic 6.25; Eucardic 3.125; Eucardic 25; Eucardic 12.5; Coreg Cr; Coreg; Carvedilol; Bm-14.190; Bm-14-190; Bm 14.190	CHEMBL723	COc1ccccc1OCCNCC(O)COc2cccc3[nH]c4ccccc4c23	4	no	1995-06-22
MS3_07429	P19327	CHEMBL273	0	N	Serotonin 1a (5-HT1a) receptor	Buspirone; (Buspirone) 8-[4-(4-Pyrimidin-2-Yl-Piperazin-1-Yl)-Butyl]-8-Aza-Spiro[4.5]Decane-7,9-Dione; 8-[4-(4-Pyrimidin-2-Yl-Piperazin-1-Yl)-Butyl]-8-Aza-Spiro[4.5]Decane-7,9-Dione; 8-(4-(4-(Pyrimidin-2-Yl)Piperazin-1-Yl)Butyl)-8-Azaspiro[4.5]Decane-7,9-Dione; 8-[4-(4-Pyrimidin-2-Yl-Piperazin-1-Yl)-Butyl]-8-Aza-Spiro[4.5]Decane-7,9-Dione (Buspirone); 8-[4-(4-Pyrimidin-2-Yl-Piperazin-1-Yl)-Butyl]…	Buspirone; Buspar	CHEMBL49	O=C1CC2(CCCC2)CC(=O)N1CCCCN3CCN(CC3)c4ncccn4	4	no	1986-06-22
MS3_07429	P19327	CHEMBL273	0	N	Serotonin 1a (5-HT1a) receptor	Bromocriptine	Parlodel; Cb-154; Bromocriptine	CHEMBL493	CC(C)C[C@@H]1N2C(=O)[C@](NC(=O)[C@H]3CN(C)[C@@H]4Cc5c(Br)[nH]c6cccc(C4=C3)c56)(O[C@@]2(O)[C@@H]7CCCN7C1=O)C(C)C	4	yes	1978-06-22
MS3_07429	P19327	CHEMBL273	0	N	Serotonin 1a (5-HT1a) receptor	Brimonidine	Uk-14304; Brimonidine	CHEMBL844	Brc1c(NC2=NCCN2)ccc3nccnc13	4	no	1996-06-22
MS3_07429	P19327	CHEMBL273	0	N	Serotonin 1a (5-HT1a) receptor	Amitriptyline	Limbitrol; Etrafon-Forte; Etrafon-A; Endep; Elavil; Amitriptyline; Amitril; Amitid	CHEMBL629	CN(C)CCC=C1c2ccccc2CCc3ccccc13	4	no	1961-06-22
MS3_07429	P19327	CHEMBL273	0	N	Serotonin 1a (5-HT1a) receptor	Acebutolol	Sectral; Acebutolol	CHEMBL642	CCCC(=O)Nc1ccc(OCC(O)CNC(C)C)c(c1)C(=O)C	4	no	1984-06-22
MS3_07429	P19327	CHEMBL273	0	N	Serotonin 1a (5-HT1a) receptor	8-[4-(4-Pyrimidin-2-Yl-Piperazin-1-Yl)-Butyl]-8-Aza-Spiro[4.5]Decane-7,9-Dione: Hydrochloride	Mj-9022-1; Buspirone Hcl; Buspar	CHEMBL1200399	Cl.O=C1CC2(CCCC2)CC(=O)N1CCCCN3CCN(CC3)c4ncccn4	4	no	1986-06-22
MS3_07429	P19327	CHEMBL273	0	N	Serotonin 1a (5-HT1a) receptor	7-Methyl-4,6,6a,7,8,9-Hexahydro-Indolo[4,3-Fg]Quinoline-9-Carboxylic Acid Diethylamide; (6ar,9r)-7-Methyl-4,6,6a,7,8,9-Hexahydro-Indolo[4,3-Fg]Quinoline-9-Carboxylic Acid Diethylamide	Lysergide; Lysergic Acid Diethylamide; Lsd	CHEMBL263881	CCN(CC)C(=O)[C@H]1CN(C)[C@@H]2Cc3c[nH]c4cccc(C2=C1)c34	2	yes	NA
MS3_07429	P19327	CHEMBL273	0	N	Serotonin 1a (5-HT1a) receptor	5-{4-[4-(5-Cyano-1h-Indol-3-Yl)-Butyl]-Piperazin-1-Yl}-Benzofuran-2-Carboxylic Acid Amide	Vilazodone; Emd-515259	CHEMBL439849	NC(=O)c1oc2ccc(cc2c1)N3CCN(CCCCc4c[nH]c5ccc(cc45)C#N)CC3	4	no	2011-06-22
MS3_07429	P19327	CHEMBL273	0	N	Serotonin 1a (5-HT1a) receptor	4,4-Dimethyl-1-[4-(4-Pyrimidin-2-Yl-Piperazin-1-Yl)-Butyl]-Piperidine-2,6-Dione; 4,4-Dimethyl-1-[4-(4-Pyrimidin-2-Yl-Piperazin-1-Yl)-Butyl]-Piperidine-2,6-Dione (Gepirone)	Variza; Org-13011; Gepirone; Bmy-13805; Ariza	CHEMBL284092	CC1(C)CC(=O)N(CCCCN2CCN(CC2)c3ncccn3)C(=O)C1	2	no	NA
MS3_07429	P19327	CHEMBL273	0	N	Serotonin 1a (5-HT1a) receptor	[4-(4-Amino-6,7-Dimethoxy-Quinazolin-2-Yl)-Piperazin-1-Yl]-Furan-2-Yl-Methanone	Prazosin; Cp-12299	CHEMBL2	COc1cc2nc(nc(N)c2cc1OC)N3CCN(CC3)C(=O)c4occc4	4	no	1976-06-22
MS3_07429	P19327	CHEMBL273	0	N	Serotonin 1a (5-HT1a) receptor	4-(2-Amino-Ethyl)-Benzene-1,2-Diol (Dopamine)	Sinemet; Parcopa; Intropin; Dopamine; Carbilev	CHEMBL59	NCCc1ccc(O)c(O)c1	4	no	1974-06-22
MS3_07429	P19327	CHEMBL273	0	N	Serotonin 1a (5-HT1a) receptor	(3r,4r)-3-(Benzo[1,3]Dioxol-5-Ylmethoxy)-4-(4-Fluoro-Phenyl)-Piperidine	Pexeva; Paxil; Paxil [As Hydrochloride]; Paroxetine; Brl-29060	CHEMBL490	Fc1ccc(cc1)[C@@H]2CCNC[C@H]2COc3ccc4OCOc4c3	4	no	1992-06-22		https://doi.org/10.1039/C5MD00596E
MS3_07429	P19327	CHEMBL273	0	N	Serotonin 1a (5-HT1a) receptor	(3-Chloro-4-Fluoro-Phenyl)-(4-Fluoro-4-{[(5-Methyl-Pyridin-2-Ylmethyl)-Amino]-Methyl}-Piperidin-1-Yl)-Methanone	Nlx-112; F-13640; Befiradol	CHEMBL45305	Cc1ccc(CNCC2(F)CCN(CC2)C(=O)c3ccc(F)c(Cl)c3)nc1	2	no	NA
MS3_07429	P19327	CHEMBL273	0	N	Serotonin 1a (5-HT1a) receptor	3-Chloro-4-[4-(3',6'-Dihydro-2'H-[2,4']Bipyridinyl-1'-Yl)-Butyl]-4h-Benzo[F][1,4]Oxazepin-5-One	Sun-N4057; Piclozotan	CHEMBL345237	ClC1=COc2ccccc2C(=O)N1CCCCN3CCC(=CC3)c4ccccn4	2	no	NA
MS3_07429	P19327	CHEMBL273	0	N	Serotonin 1a (5-HT1a) receptor	3-[3-Acetyl-4-(3-Tert-Butylamino-2-Hydroxy-Propoxy)-Phenyl]-1,1-Diethyl-Urea	Celiprolol	CHEMBL27810	CCN(CC)C(=O)Nc1ccc(OCC(O)CNC(C)(C)C)c(c1)C(=O)C	4	no	NA
MS3_07429	P19327	CHEMBL273	0	N	Serotonin 1a (5-HT1a) receptor	3-{2-[4-(4-Fluoro-Benzoyl)-Piperidin-1-Yl]-Ethyl}-1h-Quinazoline-2,4-Dione; 3-{2-[4-(4-Fluoro-Benzoyl)-Piperidin-1-Yl]-Ethyl}-1h-Quinazoline-2,4-Dione (Ketanserin)	Sufrexal; R-41468; Ketanserin	CHEMBL51	Fc1ccc(cc1)C(=O)C2CCN(CCN3C(=O)Nc4ccccc4C3=O)CC2	4	no	NA
MS3_07429	P19327	CHEMBL273	0	N	Serotonin 1a (5-HT1a) receptor	2-Methyl-1,2,3,4,4a,9-Hexahydro-2,13,13b-Triaza-Tribenzo[A,C,E]Cycloheptene	Zispin; Remeron Soltab; Remeron; Org-3770; Mirtazapine	CHEMBL654	CN1CCN2C(C1)c3ccccc3Cc4cccnc24	4	no	1996-06-22
MS3_07429	P19327	CHEMBL273	0	N	Serotonin 1a (5-HT1a) receptor	2-Hydroxy-5-[(R)-1-Hydroxy-2-((R)-1-Methyl-3-Phenyl-Propylamino)-Ethyl]-Benzamide	Dilevalol	CHEMBL27193	C[C@H](CCc1ccccc1)NC[C@H](O)c2ccc(O)c(c2)C(=O)N	4	no	1990-06-22
MS3_07429	P19327	CHEMBL273	0	N	Serotonin 1a (5-HT1a) receptor	2-[4-(2-Hydroxy-3-Isopropylamino-Propoxy)-Phenyl]-Acetamide	Vasaten; Unibloc; Totamol; Tenormin L.s.; Tenormin; Tenormin 25; Kentol; Ici-66082; Ibinolo; Esatenolol; Atenolol; Atenix-50; Atenix-25; Atenix-100; Atenamin; Antipressan	CHEMBL24	CC(C)NCC(O)COc1ccc(CC(=O)N)cc1	4	no	1981-06-22
MS3_07429	P19327	CHEMBL273	0	N	Serotonin 1a (5-HT1a) receptor	2-[(2-Ethoxy-Phenoxy)-Phenyl-Methyl]-Morpholine	Reboxetine; Edronax	CHEMBL14370	CCOc1ccccc1OC(C2CNCCO2)c3ccccc3	4	no	NA
MS3_07429	P19327	CHEMBL273	0	N	Serotonin 1a (5-HT1a) receptor	1-Tert-Butylamino-3-(Thiochroman-8-Yloxy)-Propan-2-Ol	Tertatolol; S-2395; Artex	CHEMBL434200	CC(C)(C)NCC(O)COc1cccc2CCCSc12	4	no	NA
MS3_07429	P19327	CHEMBL273	0	N	Serotonin 1a (5-HT1a) receptor	1-Tert-Butylamino-3-(2-Cyclopentyl-Phenoxy)-Propan-2-Ol	Penbutolol; Levatol	CHEMBL1290	CC(C)(C)NC[C@H](O)COc1ccccc1C2CCCC2	4	no	1987-06-22
MS3_07429	P19327	CHEMBL273	0	N	Serotonin 1a (5-HT1a) receptor	1-Methyl-1h-Indazole-3-Carboxylic Acid (8-Methyl-8-Aza-Bicyclo[3.2.1]Oct-3-Yl)-Amide	Sancuso; Ly-278584; Kytril; Granisetron; Brl-43694	CHEMBL289469	CN1C2CCCC1CC(C2)NC(=O)c3nn(C)c4ccccc34	4	no	1993-06-22	8715710 (exp. 2024-09-28); 8252305 (exp. 2024-09-28); 8252304 (exp. 2024-09-28); 7608282 (exp. 2025-01-22); 6790458 (exp. 2021-05-11); 6613355 (exp. 2021-06-28)
MS3_07429	P19327	CHEMBL273	0	N	Serotonin 1a (5-HT1a) receptor	1-Isopropylamino-3-[4-(2-Methoxy-Ethyl)-Phenoxy]-Propan-2-Ol	Toprol-Xl; Metoprolol; Lopressidone	CHEMBL13	COCCc1ccc(OCC(O)CNC(C)C)cc1	4	no	1978-06-22
MS3_07429	P19327	CHEMBL273	0	N	Serotonin 1a (5-HT1a) receptor	1-[2-Dimethylamino-1-(4-Methoxy-Phenyl)-Ethyl]-Cyclohexanol	Winfex Xl; Viepax Xl; Viepax; Vexarin Xl; Vensir Xl; Venlaneo Xl; Venlalic Xl; Venlafaxine; Venladex Xl; Venlablue Xl; Venaxx Xl; Vaxalin Xl; Trixat Xl; Tonpular Xl; Tifaxin Xl; Tardcaps Xl; Sunveniz Xl; Rodomel Xl; Ranfaxine Xl; Politid Xl; Mentaven Xl; Foraven Xl; Effexor; Efexor Xl; Efexor; Depefex Xl; Bonilux Xl; Amphero Xl; Alventa Xl	CHEMBL637	COc1ccc(cc1)C(CN(C)C)C2(O)CCCCC2	4	no	1993-06-22
MS3_07429	P19327	CHEMBL273	0	N	Serotonin 1a (5-HT1a) receptor	1-(2-Allyloxy-Phenoxy)-3-Isopropylamino-Propan-2-Ol	Oxprenolol	CHEMBL546	CC(C)NCC(O)COc1ccccc1OCC=C	4	no	1983-06-22
MS3_07429	P19327	CHEMBL273	0	N	Serotonin 1a (5-HT1a) receptor	1-(2,3-Dihydro-Benzo[1,4]Dioxin-5-Yl)-Piperazine	Eltoprazine; Du-28853	CHEMBL282614	C1CN(CCN1)c2cccc3OCCOc23	2	no	NA
MS3_03067	Q8IWQ3	CHEMBL4574	0	N	BR serine/threonine-protein kinase 2	(Z)-5-((5-Fluoro-2-Oxoindolin-3-Ylidene)Methyl)-N-(2-Hydroxy-3-Morpholinopropyl)-2,4-Dimethyl-1h-Pyrrole-3-Carboxamide; Su-14813	Su-14813; Su-014813	CHEMBL1721885	Cc1[nH]c(\C=C\2/C(=O)Nc3ccc(F)cc23)c(C)c1C(=O)NC[C@H](O)CN4CCOCC4	2	no	NA
MS3_03067	Q8IWQ3	CHEMBL4574	0	N	BR serine/threonine-protein kinase 2	Vx-680/Mk-0457; N-(4-(4-(5-Methyl-1h-Pyrazol-3-Ylamino)-6-(4-Methylpiperazin-1-Yl)Pyrimidin-2-Ylthio)Phenyl)Cyclopropanecarboxamide	Vx-68; Vx-680; Tozasertib; Mk-045; Mk-0457	CHEMBL572878	CN1CCN(CC1)c2cc(Nc3cc(C)[nH]n3)nc(Sc4ccc(NC(=O)C5CC5)cc4)n2	2	no	NA
MS3_03067	Q8IWQ3	CHEMBL4574	0	N	BR serine/threonine-protein kinase 2	Sunitinib; N-(2-(Diethylamino)Ethyl)-5-((5-Fluoro-2-Oxoindolin-3-Ylidene)Methyl)-2,4-Dimethyl-1h-Pyrrole-3-Carboxamide	Sutent; Sunitinib; Su-11248	CHEMBL535	CCN(CC)CCNC(=O)c1c(C)[nH]c(\C=C\2/C(=O)Nc3ccc(F)cc23)c1C	4	no	2006-06-22
MS3_03067	Q8IWQ3	CHEMBL4574	0	N	BR serine/threonine-protein kinase 2	Sorafenib; 1-(4-Chloro-3-(Trifluoromethyl)Phenyl)-3-(4-(2-(Methylcarbamoyl)Pyridin-4-Yloxy)Phenyl)Urea	Sorafenib; Nexavar; Bay-43-9006	CHEMBL1336	CNC(=O)c1cc(Oc2ccc(NC(=O)Nc3ccc(Cl)c(c3)C(F)(F)F)cc2)ccn1	4	no	2005-06-22
MS3_03067	Q8IWQ3	CHEMBL4574	0	N	BR serine/threonine-protein kinase 2	Ski-606	Ski-606; Bosutinib Monohydrate; Bosutinib; Bosulif	CHEMBL288441	COc1cc(Nc2c(cnc3cc(OCCCN4CCN(C)CC4)c(OC)cc23)C#N)c(Cl)cc1Cl	4	no	2010-06-22	RE42376 (exp. 2024-04-13); 7919625 (exp. 2025-12-11); 7767678 (exp. 2026-11-23); 7417148 (exp. 2026-01-23); 6002008 (exp. 2018-03-27)
MS3_03067	Q8IWQ3	CHEMBL4574	0	N	BR serine/threonine-protein kinase 2	(R)-N-(2,3-Dihydroxypropoxy)-3,4-Difluoro-2-((2-Fluoro-4-Iodophenyl)Amino)Benzamide	Pd-0325901	CHEMBL507361	OC[C@@H](O)CONC(=O)c1ccc(F)c(F)c1Nc2ccc(I)cc2F	2	no	NA
MS3_03067	Q8IWQ3	CHEMBL4574	0	N	BR serine/threonine-protein kinase 2	R547	Rg-547; R-547	CHEMBL384304	COc1ccc(F)c(F)c1C(=O)c2cnc(NC3CCN(CC3)S(=O)(=O)C)nc2N	2	no	NA
MS3_03067	Q8IWQ3	CHEMBL4574	0	N	BR serine/threonine-protein kinase 2	Pazopanib; 5-({4-[(2,3-Dimethyl-2h-Indazol-6-Yl)(Methyl)Amino]Pyrimidin-2-Yl}Amino)-2-Methylbenzenesulfonamide	Votrient; Pazopanib; Gw786034	CHEMBL477772	CN(c1ccc2c(C)n(C)nc2c1)c3ccnc(Nc4ccc(C)c(c4)S(=O)(=O)N)n3	4	no	2009-06-22
MS3_03067	Q8IWQ3	CHEMBL4574	0	N	BR serine/threonine-protein kinase 2	N-(4-Methyl-3-(4-(Pyridin-3-Yl)Pyrimidin-2-Ylamino)Phenyl)-4-((4-Methylpiperazin-1-Yl)Methyl)Benzamide; Imatinib	Sti-571; Imatinib; Gleevec	CHEMBL941	CN1CCN(Cc2ccc(cc2)C(=O)Nc3ccc(C)c(Nc4nccc(n4)c5cccnc5)c3)CC1	4	no	2001-06-22
MS3_03067	Q8IWQ3	CHEMBL4574	0	N	BR serine/threonine-protein kinase 2	N-(4-Isopropoxyphenyl)-4-(6-Methoxy-7-(3-(Piperidin-1-Yl)Propoxy)Quinazolin-4-Yl)Piperazine-1-Carboxamide; Mln-518	Tandutinib; Mln-518; Mln-0518; Ct-53518	CHEMBL124660	COc1cc2c(ncnc2cc1OCCCN3CCCCC3)N4CCN(CC4)C(=O)Nc5ccc(OC(C)C)cc5	2	no	NA
MS3_03067	Q8IWQ3	CHEMBL4574	0	N	BR serine/threonine-protein kinase 2	N-(3-Ethynylphenyl)-6,7-Bis(2-Methoxyethoxy)Quinazolin-4-Amine; Erlotinib	Tarceva; Ro-508231; Rg-1415; R-1415; Osi-774; Erlotinib; Cp-358774	CHEMBL553	COCCOc1cc2ncnc(Nc3cccc(c3)C#C)c2cc1OCCOC	4	no	2004-06-22
MS3_03067	Q8IWQ3	CHEMBL4574	0	N	BR serine/threonine-protein kinase 2	N-(2-Chloro-6-Methylphenyl)-2-(6-(4-(2-Hydroxyethyl)Piperazin-1-Yl)-2-Methylpyrimidin-4-Ylamino)Thiazole-5-Carboxamide; Dasatinib	Sprycel; Dasatinib; Bms-354825; Bms-354825-03	CHEMBL1421	Cc1nc(Nc2ncc(s2)C(=O)Nc3c(C)cccc3Cl)cc(n1)N4CCN(CCO)CC4	4	no	2006-06-22	8680103 (exp. 2025-02-04); 7491725 (exp. 2026-03-28); 7153856 (exp. 2020-04-28); 7125875 (exp. 2020-04-13); 6596746 (exp. 2020-06-28)
MS3_03067	Q8IWQ3	CHEMBL4574	0	N	BR serine/threonine-protein kinase 2	Incb18424	Ruxolitinib; Jakavi; Incb-018424	CHEMBL1789941	N#CC[C@H](C1CCCC1)n2cc(cn2)c3ncnc4[nH]ccc34	4	no	2011-06-22
MS3_03067	Q8IWQ3	CHEMBL4574	0	N	BR serine/threonine-protein kinase 2	Gefitinib; (3-Chloro-4-Fluoro-Phenyl)-[7-Methoxy-6-(2-Morpholin-4-Yl-Ethoxy)-Quinazolin-4-Yl]-Amine	Zd-1839; Iressa; Gefitinib	CHEMBL939	COc1cc2ncnc(Nc3ccc(F)c(Cl)c3)c2cc1OCCCN4CCOCC4	4	no	2003-06-22	5770599 (exp. 2017-05-05)
MS3_03067	Q8IWQ3	CHEMBL4574	0	N	BR serine/threonine-protein kinase 2	Gdc-0941	Rg-7321; Pictilisib; Gdc-0941	CHEMBL521851	CS(=O)(=O)N1CCN(Cc2cc3nc(nc(N4CCOCC4)c3s2)c5cccc6[nH]ncc56)CC1	2	no	NA
MS3_03067	Q8IWQ3	CHEMBL4574	0	N	BR serine/threonine-protein kinase 2	Exel-2880/Gsk-1363089	Xl-880; Gsk1363089g; Gsk-1363089; Gsk089; Foretinib; Exel-2880	CHEMBL1230609	COc1cc2c(Oc3ccc(NC(=O)C4(CC4)C(=O)Nc5ccc(F)cc5)cc3F)ccnc2cc1OCCCN6CCOCC6	2	no	NA
MS3_03067	Q8IWQ3	CHEMBL4574	0	N	BR serine/threonine-protein kinase 2	(E)-4-Dimethylamino-But-2-Enoic Acid [4-(3-Chloro-4-Fluoro-Phenylamino)-3-Cyano-7-Ethoxy-Quinolin-6-Yl]-Amide	Way-Ekb-569; Pelitinib; Ekb-569	CHEMBL607707	CCOc1cc2ncc(C#N)c(Nc3ccc(F)c(Cl)c3)c2cc1NC(=O)\C=C\CN(C)C	2	no	NA		https://doi.org/10.1186/s13071-018-2855-z
MS3_03067	Q8IWQ3	CHEMBL4574	0	N	BR serine/threonine-protein kinase 2	Crizotinib	Xalkori; Pf-2341066; Crizotinib	CHEMBL601719	C[C@@H](Oc1cc(cnc1N)c2cnn(c2)C3CCNCC3)c4c(Cl)ccc(F)c4Cl	4	no	2011-06-22	8785632 (exp. 2025-03-01); 8217057 (exp. 2029-11-06); 7858643 (exp. 2029-10-08); 7825137 (exp. 2027-05-12); 7230098 (exp. 2025-08-26)
MS3_03067	Q8IWQ3	CHEMBL4574	0	N	BR serine/threonine-protein kinase 2	Cp-690550; 3-(4-Methyl-3-(Methyl(7h-Pyrrolo[2,3-D]Pyrimidin-4-Yl)Amino)Piperidin-1-Yl)-3-Oxopropanenitrile	Tofacitinib; Tasocitinib; Cp-690; Cp-690550; 550	CHEMBL221959	C[C@@H]1CCN(C[C@@H]1N(C)c2ncnc3[nH]ccc23)C(=O)CC#N	4	no	2012-06-22
MS3_03067	Q8IWQ3	CHEMBL4574	0	N	BR serine/threonine-protein kinase 2	Ci-1040; 2-(2-Chloro-4-Iodo-Phenylamino)-N-Cyclopropylmethoxy-3,4-Difluoro-Benzamide	Pd-18435; Pd-184352; Ci-1040	CHEMBL105442	Fc1ccc(C(=O)NOCC2CC2)c(Nc3ccc(I)cc3Cl)c1F	2	no	NA
MS3_03067	Q8IWQ3	CHEMBL4574	0	N	BR serine/threonine-protein kinase 2	Bibw-2992	Giotrif; Gilotrif; Bibw-2992; Afatinib	CHEMBL1173655	CN(C)C\C=C\C(=O)Nc1cc2c(Nc3ccc(F)c(Cl)c3)ncnc2cc1O[C@H]4CCOC4	4	no	2013-06-22
MS3_03067	Q8IWQ3	CHEMBL4574	0	N	BR serine/threonine-protein kinase 2	Bibf-1120	Ofev; Nintedanib; Bibf-1120	CHEMBL502835	COC(=O)c1ccc2\C(=C(\Nc3ccc(cc3)N(C)C(=O)CN4CCN(C)CC4)/c5ccccc5)\C(=O)Nc2c1	4	no	2014-06-22
MS3_03067	Q8IWQ3	CHEMBL4574	0	N	BR serine/threonine-protein kinase 2	Bi-2536	Bi-2536	CHEMBL513909	CC[C@H]1N(C2CCCC2)c3nc(Nc4ccc(cc4OC)C(=O)NC5CCN(C)CC5)ncc3N(C)C1=O	2	no	NA		https://doi.org/10.1186/s13071-018-2855-z
MS3_03067	Q8IWQ3	CHEMBL4574	0	N	BR serine/threonine-protein kinase 2	At-7519	At-7519	CHEMBL445813	Clc1cccc(Cl)c1C(=O)Nc2c[nH]nc2C(=O)NC3CCNCC3	2	no	NA
MS3_03067	Q8IWQ3	CHEMBL4574	0	N	BR serine/threonine-protein kinase 2	Ag-013736	Inlyta; Axitinib; Ag-13736; Ag-013736	CHEMBL1289926	CNC(=O)c1ccccc1Sc2ccc3c(\C=C\c4ccccn4)n[nH]c3c2	4	no	2012-06-22	8791140 (exp. 2030-08-05); 7141581 (exp. 2020-06-30); 6534524 (exp. 2025-04-29)
MS3_03067	Q8IWQ3	CHEMBL4574	0	N	BR serine/threonine-protein kinase 2	2-Methoxy-N-(3-(4-(3-Methyl-4-(6-Methylpyridin-3-Yloxy)Phenylamino)Quinazolin-6-Yl)Allyl)Acetamide	Cp-724714	CHEMBL483321	COCC(=O)NC\C=C\c1ccc2ncnc(Nc3ccc(Oc4ccc(C)nc4)c(C)c3)c2c1	2	no	NA
MS3_03067	Q8IWQ3	CHEMBL4574	0	N	BR serine/threonine-protein kinase 2	2-(6-Benzylamino-9-Isopropyl-9h-Purin-2-Ylamino)-Butan-1-Ol	Seliciclib; Cyc-202; Al-39256	CHEMBL14762	CC[C@H](CO)Nc1nc(NCc2ccccc2)c3ncn(C(C)C)c3n1	2	no	NA
MS3_07186	Q9NRH2	CHEMBL1908384	0	N	SNF-related serine/threonine-protein kinase	Vx-680/Mk-0457; N-(4-(4-(5-Methyl-1h-Pyrazol-3-Ylamino)-6-(4-Methylpiperazin-1-Yl)Pyrimidin-2-Ylthio)Phenyl)Cyclopropanecarboxamide	Vx-68; Vx-680; Tozasertib; Mk-045; Mk-0457	CHEMBL572878	CN1CCN(CC1)c2cc(Nc3cc(C)[nH]n3)nc(Sc4ccc(NC(=O)C5CC5)cc4)n2	2	no	NA
MS3_07186	Q9NRH2	CHEMBL1908384	0	N	SNF-related serine/threonine-protein kinase	Sunitinib; N-(2-(Diethylamino)Ethyl)-5-((5-Fluoro-2-Oxoindolin-3-Ylidene)Methyl)-2,4-Dimethyl-1h-Pyrrole-3-Carboxamide	Sutent; Sunitinib; Su-11248	CHEMBL535	CCN(CC)CCNC(=O)c1c(C)[nH]c(\C=C\2/C(=O)Nc3ccc(F)cc23)c1C	4	no	2006-06-22
MS3_07186	Q9NRH2	CHEMBL1908384	0	N	SNF-related serine/threonine-protein kinase	(Z)-5-((5-Fluoro-2-Oxoindolin-3-Ylidene)Methyl)-N-(2-Hydroxy-3-Morpholinopropyl)-2,4-Dimethyl-1h-Pyrrole-3-Carboxamide; Su-14813	Su-14813; Su-014813	CHEMBL1721885	Cc1[nH]c(\C=C\2/C(=O)Nc3ccc(F)cc23)c(C)c1C(=O)NC[C@H](O)CN4CCOCC4	2	no	NA
MS3_07186	Q9NRH2	CHEMBL1908384	0	N	SNF-related serine/threonine-protein kinase	Sorafenib; 1-(4-Chloro-3-(Trifluoromethyl)Phenyl)-3-(4-(2-(Methylcarbamoyl)Pyridin-4-Yloxy)Phenyl)Urea	Sorafenib; Nexavar; Bay-43-9006	CHEMBL1336	CNC(=O)c1cc(Oc2ccc(NC(=O)Nc3ccc(Cl)c(c3)C(F)(F)F)cc2)ccn1	4	no	2005-06-22
MS3_07186	Q9NRH2	CHEMBL1908384	0	N	SNF-related serine/threonine-protein kinase	Ski-606	Ski-606; Bosutinib Monohydrate; Bosutinib; Bosulif	CHEMBL288441	COc1cc(Nc2c(cnc3cc(OCCCN4CCN(C)CC4)c(OC)cc23)C#N)c(Cl)cc1Cl	4	no	2010-06-22	RE42376 (exp. 2024-04-13); 7919625 (exp. 2025-12-11); 7767678 (exp. 2026-11-23); 7417148 (exp. 2026-01-23); 6002008 (exp. 2018-03-27)
MS3_07186	Q9NRH2	CHEMBL1908384	0	N	SNF-related serine/threonine-protein kinase	R547	Rg-547; R-547	CHEMBL384304	COc1ccc(F)c(F)c1C(=O)c2cnc(NC3CCN(CC3)S(=O)(=O)C)nc2N	2	no	NA
MS3_07186	Q9NRH2	CHEMBL1908384	0	N	SNF-related serine/threonine-protein kinase	Pazopanib; 5-({4-[(2,3-Dimethyl-2h-Indazol-6-Yl)(Methyl)Amino]Pyrimidin-2-Yl}Amino)-2-Methylbenzenesulfonamide	Votrient; Pazopanib; Gw786034	CHEMBL477772	CN(c1ccc2c(C)n(C)nc2c1)c3ccnc(Nc4ccc(C)c(c4)S(=O)(=O)N)n3	4	no	2009-06-22
MS3_07186	Q9NRH2	CHEMBL1908384	0	N	SNF-related serine/threonine-protein kinase	N-(4-Isopropoxyphenyl)-4-(6-Methoxy-7-(3-(Piperidin-1-Yl)Propoxy)Quinazolin-4-Yl)Piperazine-1-Carboxamide; Mln-518	Tandutinib; Mln-518; Mln-0518; Ct-53518	CHEMBL124660	COc1cc2c(ncnc2cc1OCCCN3CCCCC3)N4CCN(CC4)C(=O)Nc5ccc(OC(C)C)cc5	2	no	NA
MS3_07186	Q9NRH2	CHEMBL1908384	0	N	SNF-related serine/threonine-protein kinase	Incb18424	Ruxolitinib; Jakavi; Incb-018424	CHEMBL1789941	N#CC[C@H](C1CCCC1)n2cc(cn2)c3ncnc4[nH]ccc34	4	no	2011-06-22
MS3_07186	Q9NRH2	CHEMBL1908384	0	N	SNF-related serine/threonine-protein kinase	N-(4-Methyl-3-(4-(Pyridin-3-Yl)Pyrimidin-2-Ylamino)Phenyl)-4-((4-Methylpiperazin-1-Yl)Methyl)Benzamide; Imatinib	Sti-571; Imatinib; Gleevec	CHEMBL941	CN1CCN(Cc2ccc(cc2)C(=O)Nc3ccc(C)c(Nc4nccc(n4)c5cccnc5)c3)CC1	4	no	2001-06-22
MS3_07186	Q9NRH2	CHEMBL1908384	0	N	SNF-related serine/threonine-protein kinase	Gefitinib; (3-Chloro-4-Fluoro-Phenyl)-[7-Methoxy-6-(2-Morpholin-4-Yl-Ethoxy)-Quinazolin-4-Yl]-Amine	Zd-1839; Iressa; Gefitinib	CHEMBL939	COc1cc2ncnc(Nc3ccc(F)c(Cl)c3)c2cc1OCCCN4CCOCC4	4	no	2003-06-22	5770599 (exp. 2017-05-05)
MS3_07186	Q9NRH2	CHEMBL1908384	0	N	SNF-related serine/threonine-protein kinase	Gdc-0941	Rg-7321; Pictilisib; Gdc-0941	CHEMBL521851	CS(=O)(=O)N1CCN(Cc2cc3nc(nc(N4CCOCC4)c3s2)c5cccc6[nH]ncc56)CC1	2	no	NA
MS3_07186	Q9NRH2	CHEMBL1908384	0	N	SNF-related serine/threonine-protein kinase	Exel-2880/Gsk-1363089	Xl-880; Gsk1363089g; Gsk-1363089; Gsk089; Foretinib; Exel-2880	CHEMBL1230609	COc1cc2c(Oc3ccc(NC(=O)C4(CC4)C(=O)Nc5ccc(F)cc5)cc3F)ccnc2cc1OCCCN6CCOCC6	2	no	NA
MS3_07186	Q9NRH2	CHEMBL1908384	0	N	SNF-related serine/threonine-protein kinase	N-(3-Ethynylphenyl)-6,7-Bis(2-Methoxyethoxy)Quinazolin-4-Amine; Erlotinib	Tarceva; Ro-508231; Rg-1415; R-1415; Osi-774; Erlotinib; Cp-358774	CHEMBL553	COCCOc1cc2ncnc(Nc3cccc(c3)C#C)c2cc1OCCOC	4	no	2004-06-22
MS3_07186	Q9NRH2	CHEMBL1908384	0	N	SNF-related serine/threonine-protein kinase	N-(2-Chloro-6-Methylphenyl)-2-(6-(4-(2-Hydroxyethyl)Piperazin-1-Yl)-2-Methylpyrimidin-4-Ylamino)Thiazole-5-Carboxamide; Dasatinib	Sprycel; Dasatinib; Bms-354825; Bms-354825-03	CHEMBL1421	Cc1nc(Nc2ncc(s2)C(=O)Nc3c(C)cccc3Cl)cc(n1)N4CCN(CCO)CC4	4	no	2006-06-22	8680103 (exp. 2025-02-04); 7491725 (exp. 2026-03-28); 7153856 (exp. 2020-04-28); 7125875 (exp. 2020-04-13); 6596746 (exp. 2020-06-28)
MS3_07186	Q9NRH2	CHEMBL1908384	0	N	SNF-related serine/threonine-protein kinase	Crizotinib	Xalkori; Pf-2341066; Crizotinib	CHEMBL601719	C[C@@H](Oc1cc(cnc1N)c2cnn(c2)C3CCNCC3)c4c(Cl)ccc(F)c4Cl	4	no	2011-06-22	8785632 (exp. 2025-03-01); 8217057 (exp. 2029-11-06); 7858643 (exp. 2029-10-08); 7825137 (exp. 2027-05-12); 7230098 (exp. 2025-08-26)
MS3_07186	Q9NRH2	CHEMBL1908384	0	N	SNF-related serine/threonine-protein kinase	Cp-690550; 3-(4-Methyl-3-(Methyl(7h-Pyrrolo[2,3-D]Pyrimidin-4-Yl)Amino)Piperidin-1-Yl)-3-Oxopropanenitrile	Tofacitinib; Tasocitinib; Cp-690; Cp-690550; 550	CHEMBL221959	C[C@@H]1CCN(C[C@@H]1N(C)c2ncnc3[nH]ccc23)C(=O)CC#N	4	no	2012-06-22
MS3_07186	Q9NRH2	CHEMBL1908384	0	N	SNF-related serine/threonine-protein kinase	Ci-1040; 2-(2-Chloro-4-Iodo-Phenylamino)-N-Cyclopropylmethoxy-3,4-Difluoro-Benzamide	Pd-18435; Pd-184352; Ci-1040	CHEMBL105442	Fc1ccc(C(=O)NOCC2CC2)c(Nc3ccc(I)cc3Cl)c1F	2	no	NA
MS3_07186	Q9NRH2	CHEMBL1908384	0	N	SNF-related serine/threonine-protein kinase	Bibw-2992	Giotrif; Gilotrif; Bibw-2992; Afatinib	CHEMBL1173655	CN(C)C\C=C\C(=O)Nc1cc2c(Nc3ccc(F)c(Cl)c3)ncnc2cc1O[C@H]4CCOC4	4	no	2013-06-22
MS3_07186	Q9NRH2	CHEMBL1908384	0	N	SNF-related serine/threonine-protein kinase	Bibf-1120	Ofev; Nintedanib; Bibf-1120	CHEMBL502835	COC(=O)c1ccc2\C(=C(\Nc3ccc(cc3)N(C)C(=O)CN4CCN(C)CC4)/c5ccccc5)\C(=O)Nc2c1	4	no	2014-06-22
MS3_07186	Q9NRH2	CHEMBL1908384	0	N	SNF-related serine/threonine-protein kinase	Bi-2536	Bi-2536	CHEMBL513909	CC[C@H]1N(C2CCCC2)c3nc(Nc4ccc(cc4OC)C(=O)NC5CCN(C)CC5)ncc3N(C)C1=O	2	no	NA		https://doi.org/10.1186/s13071-018-2855-z
MS3_07186	Q9NRH2	CHEMBL1908384	0	N	SNF-related serine/threonine-protein kinase	At-7519	At-7519	CHEMBL445813	Clc1cccc(Cl)c1C(=O)Nc2c[nH]nc2C(=O)NC3CCNCC3	2	no	NA
MS3_07186	Q9NRH2	CHEMBL1908384	0	N	SNF-related serine/threonine-protein kinase	Ag-013736	Inlyta; Axitinib; Ag-13736; Ag-013736	CHEMBL1289926	CNC(=O)c1ccccc1Sc2ccc3c(\C=C\c4ccccn4)n[nH]c3c2	4	no	2012-06-22	8791140 (exp. 2030-08-05); 7141581 (exp. 2020-06-30); 6534524 (exp. 2025-04-29)

## Sheet: STable4
Supplementary Table 4. DrugBank compounds associated with the top five predicted drug targets in Schistosoma haematobium, their chemical properties and drug information
Target identifier	Homologous target identifier	Compound identifier	Compound name	Approval status	SMILES	Rule-of-5 pass?	MDDR-like?
MS3_07429	P08173	DB01142	Doxepin	approved	[H]C(CCN(C)C)=C1C2=CC=CC=C2COC2=CC=CC=C12	yes	no
MS3_07429	P08173	DB00715	Paroxetine	approved	FC1=CC=C(C=C1)[C@@H]1CCNC[C@H]1COC1=CC2=C(OCO2)C=C1	yes	no
MS3_07429	P08173	DB01151	Desipramine	approved	CNCCCN1C2=CC=CC=C2CCC2=CC=CC=C12	yes	no
MS3_07429	P08173	DB00725	Homatropine Methylbromide	approved	[Br-].C[N+]1(C)C2CCC1CC(C2)OC(=O)C(O)C1=CC=CC=C1	yes	no
MS3_07429	P08173	DB01224	Quetiapine	approved	OCCOCCN1CCN(CC1)C1=NC2=CC=CC=C2SC2=CC=CC=C12	yes	no
MS3_07429	P08173	DB01238	Aripiprazole	approved	ClC1=CC=CC(N2CCN(CCCCOC3=CC4=C(CCC(=O)N4)C=C3)CC2)=C1Cl	yes	yes
MS3_07429	P08173	DB00376	Trihexyphenidyl	approved	OC(CCN1CCCCC1)(C1CCCCC1)C1=CC=CC=C1	yes	no
MS3_07429	P08173	DB01403	Methotrimeprazine	approved	COC1=CC2=C(SC3=C(C=CC=C3)N2C[C@H](C)CN(C)C)C=C1	yes	no
MS3_07429	P08173	DB00387	Procyclidine	approved	OC(CCN1CCCC1)(C1CCCCC1)C1=CC=CC=C1	yes	no
MS3_07429	P08173	DB00726	Trimipramine	approved	CC(CN(C)C)CN1C2=CC=CC=C2CCC2=CC=CC=C12	yes	no
MS3_07429	P08173	DB00408	Loxapine	approved	CN1CCN(CC1)C1=NC2=CC=CC=C2OC2=C1C=C(Cl)C=C2	yes	no
MS3_07429	P08173	DB01409	Tiotropium	approved	[H][C@]12O[C@@]1([H])[C@]1([H])C[C@@]([H])(C[C@@]2([H])[N+]1(C)C)OC(=O)C(O)(C1=CC=CS1)C1=CC=CS1	yes	no
MS3_07429	P08173	DB00747	Scopolamine	approved	CN1[C@H]2C[C@@H](C[C@@H]1[C@H]1O[C@@H]21)OC(=O)[C@H](CO)C1=CC=CC=C1	yes	no
MS3_07429	P08173	DB00777	Propiomazine	approved	CCC(=O)C1=CC2=C(SC3=CC=CC=C3N2CC(C)N(C)C)C=C1	yes	no
MS3_07429	P08173	DB00454	Pethidine	approved	CCOC(=O)C1(CCN(C)CC1)C1=CC=CC=C1	yes	no
MS3_07429	P08173	DB00809	Tropicamide	approved	CCN(CC1=CC=NC=C1)C(=O)C(CO)C1=CC=CC=C1	yes	no
MS3_07429	P08173	DB00543	Amoxapine	approved	ClC1=CC2=C(OC3=CC=CC=C3N=C2N2CCNCC2)C=C1	yes	no
MS3_07429	P08173	DB00835	Brompheniramine	approved	CN(C)CCC(C1=CC=C(Br)C=C1)C1=CC=CC=N1	yes	no
MS3_07429	P08173	DB00934	Maprotiline	approved	CNCCCC12CCC(C3=CC=CC=C13)C1=CC=CC=C21	yes	no
MS3_07429	P08173	DB00411	Carbachol	approved	[Cl-].C[N+](C)(C)CCOC(N)=O	yes	no
MS3_07429	P08173	DB00420	Promazine	approved	CN(C)CCCN1C2=CC=CC=C2SC2=CC=CC=C12	yes	no
MS3_07429	P08173	DB00424	Hyoscyamine	approved	CN1[C@H]2CC[C@@H]1C[C@@H](C2)OC(=O)[C@H](CO)C1=CC=CC=C1	yes	no
MS3_07429	P08173	DB00458	Imipramine	approved	CN(C)CCCN1C2=CC=CC=C2CCC2=CC=CC=C12	yes	no
MS3_07429	P08173	DB00496	Darifenacin	approved	NC(=O)C([C@@H]1CCN(CCC2=CC3=C(OCC3)C=C2)C1)(C1=CC=CC=C1)C1=CC=CC=C1	yes	yes
MS3_07429	P08173	DB00540	Nortriptyline	approved	CNCCC=C1C2=CC=CC=C2CCC2=CC=CC=C12	yes	no
MS3_07429	P08173	DB00572	Atropine	approved	CN1[C@H]2CC[C@@H]1C[C@@H](C2)OC(=O)C(CO)C1=CC=CC=C1	yes	no
MS3_07429	P08173	DB01085	Pilocarpine	approved	CC[C@H]1[C@@H](CC2=CN=CN2C)COC1=O	yes	no
MS3_07429	P08173	DB00622	Nicardipine	approved	COC(=O)C1=C(C)NC(C)=C(C1C1=CC(=CC=C1)[N+]([O-])=O)C(=O)OCCN(C)CC1=CC=CC=C1	yes	yes
MS3_07429	P08173	DB01221	Ketamine	approved	CNC1(CCCCC1=O)C1=CC=CC=C1Cl	yes	no
MS3_07429	P08173	DB01591	Solifenacin	approved	O=C(O[C@H]1CN2CCC1CC2)N1CCC2=CC=CC=C2[C@@H]1C1=CC=CC=C1	yes	no
MS3_07429	P08173	DB01625	Isopropamide	approved	CC(C)[N+](C)(CCC(C(N)=O)(C1=CC=CC=C1)C1=CC=CC=C1)C(C)C	yes	no
MS3_07429	P08173	DB00246	Ziprasidone	approved	ClC1=C(CCN2CCN(CC2)C2=NSC3=CC=CC=C23)C=C2CC(=O)NC2=C1	yes	no
MS3_07429	P08173	DB00321	Amitriptyline	approved	CN(C)CCC=C1C2=CC=CC=C2CCC2=CC=CC=C12	yes	no
MS3_07429	P08173	DB00334	Olanzapine	approved	CN1CCN(CC1)C1=NC2=CC=CC=C2NC2=C1C=C(C)S2	yes	no
MS3_07429	P08173	DB03128	Acetylcholine	approved	CC(=O)OCC[N+](C)(C)C	yes	no
MS3_07429	P08173	DB01019	Bethanechol	approved	CC(C[N+](C)(C)C)OC(N)=O	yes	no
MS3_07429	P08173	DB00363	Clozapine	approved	CN1CCN(CC1)C1=NC2=CC(Cl)=CC=C2NC2=CC=CC=C12	yes	no
MS3_07429	P08173	DB01069	Promethazine	approved	CC(CN1C2=CC=CC=C2SC2=CC=CC=C12)N(C)C	yes	no
MS3_07429	P08173	DB06787	Hexocyclium	approved	C[N+]1(C)CCN(CC(O)(C2CCCCC2)C2=CC=CC=C2)CC1	yes	no
MS3_07429	P08173	DB08897	Aclidinium	approved	OC(C(=O)O[C@H]1C[N+]2(CCCOC3=CC=CC=C3)CCC1CC2)(C1=CC=CS1)C1=CC=CS1	yes	yes
MS3_07429	P08173	DB09076	Umeclidinium	approved	OC(C1=CC=CC=C1)(C1=CC=CC=C1)C12CC[N+](CCOCC3=CC=CC=C3)(CC1)CC2	yes	yes
MS3_07429	P08173	DB09167	Dosulepin	approved	CN(C)CC\C=C1/C2=CC=CC=C2CSC2=CC=CC=C12	yes	no
MS3_07186	Q13131	DB00914	Phenformin	approved	NC(=N)NC(=N)NCCC1=CC=CC=C1	yes	no
MS3_07186	Q13131	DB00945	Acetylsalicylic acid	approved	CC(=O)OC1=CC=CC=C1C(O)=O	yes	no
MS3_07186	Q13131	DB00131	Adenosine monophosphate	approved	NC1=C2N=CN([C@@H]3O[C@H](COP(O)(O)=O)[C@@H](O)[C@H]3O)C2=NC=N1	yes	no
MS3_09816	P53985	DB00119	Pyruvic acid	approved	CC(=O)C(O)=O	yes	no
